# Supplementary material for: Multiplex PCR assay to identify clinically important Aeromonas species
Source: Microbiol Spectr. 2025 Apr 9;13(5):e03331-24. doi: 10.1128/spectrum.03331-24 (PMC12054095; doi:10.1128/spectrum.03331-24)
Supplement: Table S2 — List of NCBI Aeromonas genomes. [file spectrum.03331-24-s0004.xlsx]

## Sheet: Supp_T2
Supplementary Table 2. List of NCBI Aeromonas genomes
									OrthoANI calculation
Species	BioSample	BioProject	Assembly Accession	Acc_NO	Strain	Level	Size(Mb)	GC%	OrthoANI (%)	Reference genome species used for calculation	Release_date
A. allosaccharophila	SAMN13450463	PRJNA231221	GCA_016026615.1	CP065745	FDAARGOS_933	Complete	4.63041	58.791	100	A. allosaccharophila	2020-12-14T00:00:00Z
A. allosaccharophila	SAMEA5282779	PRJEB31025	GCA_901212385.1	CAAKNO01	KLG2	Contig	4.51359	58.9	95.7328	A. allosaccharophila	2019-05-08T00:00:00Z
A. allosaccharophila	SAMN17101840	PRJNA685948	GCA_018359965.1	JAGDER01	CECT4911	Contig	4.86814	58.6	96.2543	A. allosaccharophila	2021-05-14T00:00:00Z
A. allosaccharophila	SAMN24245014	PRJNA762299	GCA_021441305.1	JAKCNX01	INSAq241	Contig	4.51361	58.8	96.3686	A. allosaccharophila	2022-01-11T00:00:00Z
A. allosaccharophila	SAMN04099669	PRJNA296464	GCA_001446895.1	LKKI01	TTU2014-159ASC	Contig	4.58446	59	96.2836	A. allosaccharophila	2015-11-19T00:00:00Z
A. allosaccharophila	SAMN05860754	PRJNA345312	GCA_001908545.1	MRZP01	CCM 4363	Contig	4.72182	58.3	95.9379	A. allosaccharophila	2016-12-19T00:00:00Z
A. allosaccharophila	SAMEA2752428	PRJEB7019	GCA_000819685.1	CDBR01	CECT 4199	Scaffold	4.66384	58.4	95.9571	A. allosaccharophila	2014-11-04T00:00:00Z
A. allosaccharophila	SAMEA2752403	PRJEB7045	GCA_000820245.1	CDCB01	BVH88	Scaffold	4.70859	58.6	95.979	A. allosaccharophila	2014-11-24T00:00:00Z
A. allosaccharophila	SAMN24244993	PRJNA762299	GCA_021441165.1	JAKCNC01	INSAq178	Scaffold	4.52111	58.7	96.3006	A. allosaccharophila	2022-01-11T00:00:00Z
A. allosaccharophila	SAMN07312751	PRJNA391781	GCA_006246445.1	NKWZ01	ATCC 35942	Scaffold	4.53373	59.1	96.2601	A. allosaccharophila	2019-06-11T00:00:00Z
A. allosaccharophila	SAMN07680234	PRJNA408193	GCA_003265495.1	NXBS01	Z9-6	Scaffold	4.58593	58.8	96.3106	A. allosaccharophila	2018-06-26T00:00:00Z
A. allosaccharophila	SAMN08436981	PRJNA432149	GCA_010906985.1	PQWC01	AE59-TE2	Scaffold	4.51525	58.7	95.346	A. allosaccharophila	2020-02-21T00:00:00Z
A. allosaccharophila	SAMEA4743713	PRJEB27351	GCA_900491725.1	UETN01	Z9-6	Scaffold	4.58593	58.8	96.3106	A. allosaccharophila	2018-06-24T00:00:00Z
A. aquatica	SAMN03023875	PRJNA260478	GCA_000764655.1	JRGL01	AE235	Contig	4.5823	61.2	100	A. aquatica	2014-10-08T00:00:00Z
A. australiensis	SAMEA2752426	PRJEB7021	GCA_000819725.1	CDDH01	CECT 8023	Contig	4.11003	58.1	100	A. australiensis	2014-11-24T00:00:00Z
A. australiensis	SAMN10473215	PRJNA506732	GCA_021538905.1	RSEA01	Aer294	Contig	4.6355	57.6	96.7226	A. australiensis	2022-01-20T00:00:00Z
A. bestiarum	SAMN02954503	PRJNA257751	GCA_000746985.1	JPWL01	CBA100	Contig	4.78811	60.5	97.1089	A. bestiarum	2014-09-02T00:00:00Z
A. bestiarum	SAMN08391293	PRJNA431444	GCA_002906925.1	PPUX01	GA97-22	Contig	4.71484	60.5	100	A. bestiarum	2018-01-30T00:00:00Z
A. bestiarum	SAMEA2752425	PRJEB7022	GCA_000819745.1	CDDA01	CECT 4227	Scaffold	4.69082	60.6	97.1372	A. bestiarum	2014-11-24T00:00:00Z
A. bivalvium	SAMEA2752424	PRJEB7023	GCA_000819765.1	CDBT01	CECT 7113	Scaffold	4.30259	62.2	98.1565	A. bivalvium	2014-11-24T00:00:00Z
A. bivalvium	SAMN07680236	PRJNA408193	GCA_003265465.1	NXBQ01	ZJ19-2	Scaffold	4.25622	62.4	100	A. bivalvium	2018-06-26T00:00:00Z
A. bivalvium	SAMN07680229	PRJNA408193	GCA_003265565.1	NXBX01	ZJ20-2	Scaffold	4.29616	62.2	99.9633	A. bivalvium	2018-06-26T00:00:00Z
A. bivalvium	SAMEA4743708	PRJEB27351	GCA_900491735.1	UETJ01	ZJ20-2	Scaffold	4.29616	62.2	99.9633	A. bivalvium	2018-06-24T00:00:00Z
A. bivalvium	SAMEA4743715	PRJEB27351	GCA_900491705.1	UETP01	ZJ19-2	Scaffold	4.25622	62.4	100	A. bivalvium	2018-06-24T00:00:00Z
A. caviae	SAMD00144878	PRJDB6962	GCA_003925855.2	AP019195	GSH8M-1	Complete	4.82682	60.7441	97.7553	A. caviae	2018-11-03T00:00:00Z
A. caviae	SAMD00194350	PRJDB6962	GCA_014168635.1	AP021927	WP2-W18-ESBL-01	Complete	4.97982	61.0099	97.7191	A. caviae	2020-07-21T23:09:00Z
A. caviae	SAMD00194421	PRJDB6962	GCA_014158455.1	AP022013	WP3-S18-ESBL-02	Complete	4.86011	61.6	97.9038	A. caviae	2020-07-21T23:20:00Z
A. caviae	SAMD00194514	PRJDB6962	GCA_014169235.1	AP022110	WP5-W18-ESBL-02	Complete	4.89978	61.1339	97.9806	A. caviae	2020-07-21T23:34:00Z
A. caviae	SAMD00194595	PRJDB6962	GCA_014162015.1	AP022214	WP8-S17-ESBL-03	Complete	4.35215	61.7	97.9868	A. caviae	2020-07-21T23:47:00Z
A. caviae	SAMD00194620	PRJDB6962	GCA_014169675.1	AP022241	WP8-S18-CRE-01	Complete	4.82682	60.7441	97.7589	A. caviae	2020-07-21T23:51:00Z
A. caviae	SAMD00194626	PRJDB6962	GCA_014169735.1	AP022254	WP8-S18-ESBL-04	Complete	4.56579	61.6007	100	A. caviae	2020-07-21T23:53:00Z
A. caviae	SAMD00254948	PRJDB10427	GCA_015508545.2	AP024136	KAM329	Complete	5.17198	60.5662	97.5781	A. caviae	2020-10-31T00:00:00Z
A. caviae	SAMD00270046	PRJDB10427	GCA_016861425.1	AP024402	KAM376	Complete	4.92814	61.2964	97.8569	A. caviae	2021-01-20T23:04:00Z
A. caviae	SAMD00294556	PRJDB11802	GCA_019973835.2	AP024940	KAM339	Complete	5.00995	61.3053	97.8771	A. caviae	2021-08-04T00:00:00Z
A. caviae	SAMD00294561	PRJDB11802	GCA_019972775.2	AP024948	KAM345	Complete	4.85229	61.1919	97.8244	A. caviae	2021-08-04T00:00:00Z
A. caviae	SAMD00424815	PRJDB10427	GCA_021654375.1	AP025280	NUITM-VA2	Complete	5.03595	61.1	97.8728	A. caviae	2021-11-27T00:00:00Z
A. caviae	SAMEA4475690	PRJEB6403	GCA_900476005.1	LS483441	NCTC12244	Complete	4.58614	61.6	97.9481	A. caviae	2018-06-17T00:00:00Z
A. caviae	SAMN02934523	PRJNA231221	GCA_000783775.2	CP062787	FDAARGOS_72	Complete	4.5276	61.7	97.8982	A. caviae	2020-10-13T00:00:00Z
A. caviae	SAMN03389335	PRJNA277314	GCA_000959705.2	CP024198	8LM	Complete	4.55137	61.7	97.8688	A. caviae	2017-10-24T00:00:00Z
A. caviae	SAMN08290451	PRJNA428427	GCA_003294925.2	CP025777	R25-2	Complete	5.01444	60.7203	97.7856	A. caviae	2018-07-09T00:00:00Z
A. caviae	SAMN08290452	PRJNA428427	GCA_003294895.2	CP025706	T25-39	Complete	4.97474	60.6566	97.7678	A. caviae	2018-07-09T00:00:00Z
A. caviae	SAMN08290453	PRJNA428427	GCA_003294855.2	CP025705	R25-6	Complete	4.71338	61.388	97.8623	A. caviae	2018-07-09T00:00:00Z
A. caviae	SAMN11521871	PRJNA540105	GCA_007179295.1	CP039832	WCW1-2	Complete	4.6841	61.3	97.9227	A. caviae	2019-07-19T00:00:00Z
A. caviae	SAMN13871641	PRJNA601658	GCA_013487965.1	CP047981	NY4617	Complete	4.52067	61.6	97.9199	A. caviae	2020-07-23T00:00:00Z
A. caviae	SAMN13875147	PRJNA601850	GCA_013487985.1	CP047982	1507-17068	Complete	4.52788	61.3	97.9417	A. caviae	2020-07-23T00:00:00Z
A. caviae	SAMN13875308	PRJNA601853	GCA_013488005.1	CP047983	1605-27183	Complete	4.86189	61	97.9325	A. caviae	2020-07-23T00:00:00Z
A. caviae	SAMN16998432	PRJNA512885	GCA_016728865.1	CP068232	Aero19	Complete	4.48218	61.5334	97.6002	A. caviae	2021-01-20T00:00:00Z
A. caviae	SAMN17014572	PRJNA512885	GCA_016126815.2	CP065937	Aero21	Complete	5.36747	60.4727	97.6504	A. caviae	2020-12-20T00:00:00Z
A. caviae	SAMN17150322	PRJNA512885	GCA_016598815.1	CP066813	Aero52	Complete	4.53216	61.375	97.6019	A. caviae	2021-01-10T00:00:00Z
A. caviae	SAMN18079944	PRJNA705281	GCA_017280155.1	CP071151	SS332	Complete	5.01487	60.5545	97.853	A. caviae	2021-03-07T00:00:00Z
A. caviae	SAMN21168050	PRJNA759416	GCA_020405325.1	CP084350	71442	Complete	4.44468	61.7	97.9518	A. caviae	2021-10-10T00:00:00Z
A. caviae	SAMN21168053	PRJNA759416	GCA_020640975.1	CP085468	71485	Complete	4.60722	61.1906	97.7851	A. caviae	2021-10-27T00:00:00Z
A. caviae	SAMN21545965	PRJNA765169	GCA_020181575.1	CP084031	K433	Complete	4.68242	61.4	97.9416	A. caviae	2021-09-30T00:00:00Z
A. caviae	SAMN25038853	PRJNA797866	GCA_021609985.1	CP091176	SCLZS52	Complete	4.93689	61.3217	97.9662	A. caviae	2022-01-26T00:00:00Z
A. caviae	SAMN25872065	PRJNA806340	GCA_022343945.1	CP092181	211703	Complete	4.78338	61.8	97.8056	A. caviae	2022-02-20T00:00:00Z
A. caviae	SAMN17793873	PRJNA668870	GCA_019395125.1	CP080052	Colony22	Chromosome	4.5277	61.1	98.0152	A. caviae	2021-07-29T00:00:00Z
A. caviae	SAMN17793874	PRJNA668870	GCA_019395105.1	CP080051	Colony26	Chromosome	4.5277	61.1	98.0377	A. caviae	2021-07-29T00:00:00Z
A. caviae	SAMN17793876	PRJNA668870	GCA_019395085.1	CP080050	Colony109	Chromosome	4.5277	60.9	98.0378	A. caviae	2021-07-29T00:00:00Z
A. caviae	SAMN17793877	PRJNA668870	GCA_019395065.1	CP080049	Colony57	Chromosome	4.6842	60.8	98.0496	A. caviae	2021-07-29T00:00:00Z
A. caviae	SAMN17793878	PRJNA668870	GCA_019395045.1	CP080048	Colony71	Chromosome	4.6842	60.6	98.0942	A. caviae	2021-07-29T00:00:00Z
A. caviae	SAMN17793887	PRJNA668870	GCA_019711295.1	CP081290	Colony274	Chromosome	4.6842	60.7	98.026	A. caviae	2021-08-22T00:00:00Z
A. caviae	SAMN18017934	PRJNA668870	GCA_019711275.1	CP081293	Colony23	Chromosome	4.6841	60.8	98.0623	A. caviae	2021-08-22T00:00:00Z
A. caviae	SAMD00294551	PRJDB11802	GCA_019972535.1	BPNA01	KAM333	Contig	4.5686	61.2	97.9142	A. caviae	2021-07-14T21:28:00Z
A. caviae	SAMD00294552	PRJDB11802	GCA_019972515.1	BPNB01	KAM334	Contig	4.54727	61.3	97.85	A. caviae	2021-07-14T21:18:00Z
A. caviae	SAMD00294553	PRJDB11802	GCA_019972495.1	BPNC01	KAM335	Contig	4.57545	61.3	97.8948	A. caviae	2021-07-14T21:27:00Z
A. caviae	SAMD00294554	PRJDB11802	GCA_019972475.1	BPND01	KAM336	Contig	4.89117	60.7	97.7882	A. caviae	2021-07-14T22:08:00Z
A. caviae	SAMD00294555	PRJDB11802	GCA_019972455.1	BPNE01	KAM337	Contig	4.76106	61	97.9304	A. caviae	2021-07-14T21:49:00Z
A. caviae	SAMD00294557	PRJDB11802	GCA_019971135.1	BPNF01	KAM340	Contig	4.88082	60.7	97.7745	A. caviae	2021-07-14T22:07:00Z
A. caviae	SAMD00294558	PRJDB11802	GCA_019971155.1	BPNG01	KAM341	Contig	4.89222	60.4	97.5919	A. caviae	2021-07-14T22:11:00Z
A. caviae	SAMD00294559	PRJDB11802	GCA_019971175.1	BPNH01	KAM342	Contig	4.92399	60.4	97.6263	A. caviae	2021-07-14T22:14:00Z
A. caviae	SAMD00294560	PRJDB11802	GCA_019971195.1	BPNI01	KAM343	Contig	4.97361	60.5	97.6231	A. caviae	2021-07-14T22:17:00Z
A. caviae	SAMD00294562	PRJDB11802	GCA_019971215.1	BPNJ01	KAM346	Contig	4.89467	61.1	97.9269	A. caviae	2021-07-14T22:09:00Z
A. caviae	SAMD00294563	PRJDB11802	GCA_019971305.1	BPNK01	KAM347	Contig	4.80649	60.9	97.5206	A. caviae	2021-07-14T22:06:00Z
A. caviae	SAMD00294564	PRJDB11802	GCA_019971385.1	BPNL01	KAM348	Contig	4.81295	61.3	97.7662	A. caviae	2021-07-14T21:45:00Z
A. caviae	SAMD00294565	PRJDB11802	GCA_019971485.1	BPNM01	KAM350	Contig	4.79546	60.9	97.3899	A. caviae	2021-07-14T22:03:00Z
A. caviae	SAMD00294566	PRJDB11802	GCA_019971515.1	BPNN01	KAM351	Contig	4.971	60.7	97.7383	A. caviae	2021-07-14T22:15:00Z
A. caviae	SAMD00294567	PRJDB11802	GCA_019971575.1	BPNO01	KAM352	Contig	4.75592	60.9	97.4919	A. caviae	2021-07-14T21:57:00Z
A. caviae	SAMD00294568	PRJDB11802	GCA_019971595.1	BPNP01	KAM353	Contig	4.82687	61	97.7558	A. caviae	2021-07-14T22:05:00Z
A. caviae	SAMD00294569	PRJDB11802	GCA_019971615.1	BPNQ01	KAM354	Contig	5.13368	60.4	97.5749	A. caviae	2021-07-14T22:19:00Z
A. caviae	SAMD00294570	PRJDB11802	GCA_019971635.1	BPNR01	KAM355	Contig	4.83415	61.2	97.8482	A. caviae	2021-07-14T21:58:00Z
A. caviae	SAMD00294571	PRJDB11802	GCA_019971655.1	BPNS01	KAM356	Contig	4.5383	61.4	97.9752	A. caviae	2021-07-14T21:23:00Z
A. caviae	SAMD00294572	PRJDB11802	GCA_019971675.1	BPNT01	KAM357	Contig	4.52668	61.5	97.9785	A. caviae	2021-07-14T21:26:00Z
A. caviae	SAMD00294573	PRJDB11802	GCA_019971695.1	BPNU01	KAM358	Contig	4.91145	60.6	97.747	A. caviae	2021-07-14T22:16:00Z
A. caviae	SAMD00294574	PRJDB11802	GCA_019971715.1	BPNV01	KAM359	Contig	4.78757	61.3	97.8774	A. caviae	2021-07-14T21:36:00Z
A. caviae	SAMD00294575	PRJDB11802	GCA_019971735.1	BPNW01	KAM360	Contig	4.74587	60.9	97.756	A. caviae	2021-07-14T21:43:00Z
A. caviae	SAMD00294576	PRJDB11802	GCA_019971755.1	BPNX01	KAM361	Contig	4.52639	61.5	97.9637	A. caviae	2021-07-14T21:24:00Z
A. caviae	SAMD00294577	PRJDB11802	GCA_019971775.1	BPNY01	KAM362	Contig	4.86165	61.2	97.8234	A. caviae	2021-07-14T22:00:00Z
A. caviae	SAMD00294578	PRJDB11802	GCA_019971795.1	BPNZ01	KAM363	Contig	4.51999	61.5	97.9489	A. caviae	2021-07-14T21:21:00Z
A. caviae	SAMD00294579	PRJDB11802	GCA_019971815.1	BPOA01	KAM364	Contig	4.57984	61.3	97.8694	A. caviae	2021-07-14T21:30:00Z
A. caviae	SAMD00294580	PRJDB11802	GCA_019971835.1	BPOB01	KAM365	Contig	4.86167	61.2	97.8596	A. caviae	2021-07-14T22:01:00Z
A. caviae	SAMD00294581	PRJDB11802	GCA_019971855.1	BPOC01	KAM366	Contig	4.51685	61.5	97.9485	A. caviae	2021-07-14T21:20:00Z
A. caviae	SAMD00294582	PRJDB11802	GCA_019971875.1	BPOD01	KAM367	Contig	4.86361	61.2	97.8758	A. caviae	2021-07-14T21:59:00Z
A. caviae	SAMD00294583	PRJDB11802	GCA_019971895.1	BPOE01	KAM368	Contig	4.52068	61.5	97.9575	A. caviae	2021-07-14T21:25:00Z
A. caviae	SAMD00294584	PRJDB11802	GCA_019971915.1	BPOF01	KAM369	Contig	4.83773	61.3	97.8229	A. caviae	2021-07-14T21:41:00Z
A. caviae	SAMD00294585	PRJDB11802	GCA_019971935.1	BPOG01	KAM370	Contig	4.78581	61.3	97.8564	A. caviae	2021-07-14T21:35:00Z
A. caviae	SAMD00294586	PRJDB11802	GCA_019971955.1	BPOH01	KAM372	Contig	4.78469	61.3	97.8473	A. caviae	2021-07-14T21:32:00Z
A. caviae	SAMD00294587	PRJDB11802	GCA_019971975.1	BPOI01	KAM373	Contig	4.77975	61.3	97.8691	A. caviae	2021-07-14T21:36:00Z
A. caviae	SAMD00294588	PRJDB11802	GCA_019971995.1	BPOJ01	KAM374	Contig	4.79023	61.2	97.831	A. caviae	2021-07-14T21:40:00Z
A. caviae	SAMD00294589	PRJDB11802	GCA_019972015.1	BPOK01	KAM375	Contig	4.8323	61.3	97.8112	A. caviae	2021-07-14T21:41:00Z
A. caviae	SAMD00294591	PRJDB11802	GCA_019972035.1	BPOL01	KAM378	Contig	4.81856	61.2	97.8176	A. caviae	2021-07-14T21:56:00Z
A. caviae	SAMD00294592	PRJDB11802	GCA_019972575.1	BPOM01	KAM379	Contig	4.88702	61.3	97.8302	A. caviae	2021-07-14T21:53:00Z
A. caviae	SAMD00294594	PRJDB11802	GCA_019972615.1	BPOO01	KAM381	Contig	4.7826	61.3	97.8467	A. caviae	2021-07-14T21:34:00Z
A. caviae	SAMD00294595	PRJDB11802	GCA_019972635.1	BPOP01	KAM382	Contig	4.81627	61.2	97.8382	A. caviae	2021-07-14T21:44:00Z
A. caviae	SAMD00294596	PRJDB11802	GCA_019972655.1	BPOQ01	KAM383	Contig	4.71655	61	97.4305	A. caviae	2021-07-14T21:48:00Z
A. caviae	SAMD00294597	PRJDB11802	GCA_019972675.1	BPOR01	KAM384	Contig	4.65021	61.3	97.9547	A. caviae	2021-07-14T21:31:00Z
A. caviae	SAMD00294590	PRJDB11802	GCA_019972715.1	BPOV01	KAM377	Contig	4.81114	61.4	97.8604	A. caviae	2021-07-14T21:32:00Z
A. caviae	SAMD00334391	PRJDB11802	GCA_019972735.1	BPOW01	KAM329	Contig	4.91246	60.8	97.5624	A. caviae	2021-07-14T22:12:00Z
A. caviae	SAMD00334392	PRJDB11802	GCA_019972755.1	BPOX01	KAM376	Contig	4.83715	61.4	97.8127	A. caviae	2021-07-14T21:38:00Z
A. caviae	SAMD00432549	PRJDB11802	GCA_022835735.1	BQUY01	KAM344	Contig	4.63184	61.1	97.9117	A. caviae	2022-03-05T00:00:00Z
A. caviae	SAMD00432550	PRJDB11802	GCA_022835755.1	BQUZ01	KAM371	Contig	4.82458	61.2	97.8271	A. caviae	2022-03-05T00:00:00Z
A. caviae	SAMD00432551	PRJDB11802	GCA_022835775.1	BQVA01	KAM447	Contig	4.67233	61.2	97.8346	A. caviae	2022-03-05T00:00:00Z
A. caviae	SAMD00432552	PRJDB11802	GCA_022835795.1	BQVB01	KAM448	Contig	4.84618	61.2	97.8284	A. caviae	2022-03-05T00:00:00Z
A. caviae	SAMD00432553	PRJDB11802	GCA_022835815.1	BQVC01	KAM449	Contig	4.8179	61.2	97.8088	A. caviae	2022-03-05T00:00:00Z
A. caviae	SAMD00432554	PRJDB11802	GCA_022835835.1	BQVD01	KAM450	Contig	4.81107	61.3	97.8745	A. caviae	2022-03-05T00:00:00Z
A. caviae	SAMD00432555	PRJDB11802	GCA_022835855.1	BQVE01	KAM451	Contig	4.81443	61.2	97.8672	A. caviae	2022-03-05T00:00:00Z
A. caviae	SAMD00432557	PRJDB11802	GCA_022835895.1	BQVG01	KAM462	Contig	4.72473	60.9	97.73	A. caviae	2022-03-05T00:00:00Z
A. caviae	SAMD00432558	PRJDB11802	GCA_022835915.1	BQVH01	KAM463	Contig	4.45825	61.5	97.8252	A. caviae	2022-03-05T00:00:00Z
A. caviae	SAMD00432559	PRJDB11802	GCA_022835935.1	BQVI01	KAM465	Contig	4.69348	60.9	97.6614	A. caviae	2022-03-05T00:00:00Z
A. caviae	SAMD00432560	PRJDB11802	GCA_022835955.1	BQVJ01	KAM466	Contig	4.6832	60.9	97.7487	A. caviae	2022-03-05T00:00:00Z
A. caviae	SAMD00432561	PRJDB11802	GCA_022835975.1	BQVK01	KAM467	Contig	4.75468	60.9	97.704	A. caviae	2022-03-05T00:00:00Z
A. caviae	SAMD00432562	PRJDB11802	GCA_022835995.1	BQVL01	KAM468	Contig	4.6939	60.9	97.6455	A. caviae	2022-03-05T00:00:00Z
A. caviae	SAMD00432563	PRJDB11802	GCA_022836015.1	BQVM01	KAM469	Contig	4.7689	60.9	97.6766	A. caviae	2022-03-05T00:00:00Z
A. caviae	SAMD00432564	PRJDB11802	GCA_022836035.1	BQVN01	KAM470	Contig	4.71662	60.9	97.7074	A. caviae	2022-03-05T00:00:00Z
A. caviae	SAMD00432565	PRJDB11802	GCA_022836055.1	BQVO01	KAM471	Contig	4.48465	61.5	97.8084	A. caviae	2022-03-05T00:00:00Z
A. caviae	SAMD00432566	PRJDB11802	GCA_022836075.1	BQVP01	KAM472	Contig	4.72901	60.9	97.7413	A. caviae	2022-03-05T00:00:00Z
A. caviae	SAMD00432567	PRJDB11802	GCA_022836095.1	BQVQ01	KAM473	Contig	4.51059	61.2	97.6789	A. caviae	2022-03-05T00:00:00Z
A. caviae	SAMD00432568	PRJDB11802	GCA_022836115.1	BQVR01	KAM474	Contig	4.69339	60.9	97.6754	A. caviae	2022-03-05T00:00:00Z
A. caviae	SAMD00432569	PRJDB11802	GCA_022836135.1	BQVS01	KAM475	Contig	4.7198	61	97.7017	A. caviae	2022-03-05T00:00:00Z
A. caviae	SAMD00432570	PRJDB11802	GCA_022836155.1	BQVT01	KAM476	Contig	4.68031	60.9	97.7119	A. caviae	2022-03-05T00:00:00Z
A. caviae	SAMD00432571	PRJDB11802	GCA_022836175.1	BQVU01	KAM477	Contig	4.8696	60.8	97.7319	A. caviae	2022-03-05T00:00:00Z
A. caviae	SAMD00432572	PRJDB11802	GCA_022836195.1	BQVV01	KAM478	Contig	4.7309	60.9	97.6607	A. caviae	2022-03-05T00:00:00Z
A. caviae	SAMD00432573	PRJDB11802	GCA_022836215.1	BQVW01	KAM479	Contig	4.62699	61.2	97.9402	A. caviae	2022-03-05T00:00:00Z
A. caviae	SAMD00432574	PRJDB11802	GCA_022836235.1	BQVX01	KAM480	Contig	4.72243	60.8	97.6598	A. caviae	2022-03-05T00:00:00Z
A. caviae	SAMD00432575	PRJDB11802	GCA_022836255.1	BQVY01	KAM481	Contig	4.63418	61.3	97.8734	A. caviae	2022-03-05T00:00:00Z
A. caviae	SAMD00432576	PRJDB11802	GCA_022836275.1	BQVZ01	KAM482	Contig	4.7213	60.9	97.639	A. caviae	2022-03-05T00:00:00Z
A. caviae	SAMD00432577	PRJDB11802	GCA_022836295.1	BQWA01	KAM483	Contig	4.51752	61.2	97.7195	A. caviae	2022-03-05T00:00:00Z
A. caviae	SAMD00432578	PRJDB11802	GCA_022836315.1	BQWB01	KAM484	Contig	4.70768	61	97.7193	A. caviae	2022-03-05T00:00:00Z
A. caviae	SAMD00432579	PRJDB11802	GCA_022836335.1	BQWC01	KAM485	Contig	4.68635	60.9	97.6657	A. caviae	2022-03-05T00:00:00Z
A. caviae	SAMD00432580	PRJDB11802	GCA_022836355.1	BQWD01	KAM486	Contig	4.80302	61.3	97.8758	A. caviae	2022-03-05T00:00:00Z
A. caviae	SAMEA5282775	PRJEB31025	GCA_901202955.1	CAAKNG01	Sch29	Contig	4.42537	61.3	97.9434	A. caviae	2019-05-08T00:00:00Z
A. caviae	SAMEA5282776	PRJEB31025	GCA_901212305.1	CAAKNI01	Sch3N	Contig	4.73792	61.4	97.9033	A. caviae	2019-05-08T00:00:00Z
A. caviae	SAMEA5852032	PRJEB33885	GCA_902388085.1	CABMOA01	MGYG-HGUT-02527	Contig	4.47748	61.8	97.9586	A. caviae	2019-08-12T00:00:00Z
A. caviae	SAMEA2272404	PRJEA51677	GCA_000208825.1	CACP01	Ae398	Contig	4.43922	61.4	97.8965	A. caviae	2010-11-23T00:00:00Z
A. caviae	SAMN14752501	PRJNA628854	GCA_013282845.1	JABSNY01	TW2	Contig	4.60042	61.4	97.6836	A. caviae	2020-06-06T00:00:00Z
A. caviae	SAMN17083347	PRJNA685342	GCA_016729625.1	JAEHHN01	CN17A0069	Contig	4.48883	61.1	97.7393	A. caviae	2021-01-20T00:00:00Z
A. caviae	SAMN17083343	PRJNA685342	GCA_016729725.1	JAEHHR01	CN17A0056	Contig	4.41922	61.8	97.9207	A. caviae	2021-01-20T00:00:00Z
A. caviae	SAMN17083336	PRJNA685342	GCA_016729825.1	JAEHHY01	CN17A0038	Contig	4.43817	61.8	97.9024	A. caviae	2021-01-20T00:00:00Z
A. caviae	SAMN17083332	PRJNA685342	GCA_016729905.1	JAEHIC01	CN17A0028	Contig	4.4213	61.8	97.9729	A. caviae	2021-01-20T00:00:00Z
A. caviae	SAMN17083331	PRJNA685342	GCA_016729935.1	JAEHID01	CN17A0027	Contig	4.45048	61.7	97.8018	A. caviae	2021-01-20T00:00:00Z
A. caviae	SAMN17083330	PRJNA685342	GCA_016729965.1	JAEHIE01	CN17A0024	Contig	4.40211	62	97.9411	A. caviae	2021-01-20T00:00:00Z
A. caviae	SAMN17083324	PRJNA685342	GCA_016730085.1	JAEHII01	CN17A0007	Contig	4.30973	61.9	97.9116	A. caviae	2021-01-20T00:00:00Z
A. caviae	SAMN17083323	PRJNA685342	GCA_016730095.1	JAEHIJ01	CN17A0006	Contig	4.58333	61	97.9171	A. caviae	2021-01-20T00:00:00Z
A. caviae	SAMN17083383	PRJNA685342	GCA_016728885.1	JAEHIL01	CN17A0191	Contig	4.34837	61.6	97.781	A. caviae	2021-01-20T00:00:00Z
A. caviae	SAMN17083382	PRJNA685342	GCA_016728905.1	JAEHIM01	CN17A0183	Contig	4.3777	61.6	97.7679	A. caviae	2021-01-20T00:00:00Z
A. caviae	SAMN17083380	PRJNA685342	GCA_016728955.1	JAEHIO01	CN17A0173	Contig	4.36492	61.6	97.9463	A. caviae	2021-01-20T00:00:00Z
A. caviae	SAMN17083379	PRJNA685342	GCA_016729005.1	JAEHIP01	CN17A0166	Contig	4.31952	62	97.96	A. caviae	2021-01-20T00:00:00Z
A. caviae	SAMN17083377	PRJNA685342	GCA_016729055.1	JAEHIR01	CN17A0158	Contig	4.52778	61.3	97.8155	A. caviae	2021-01-20T00:00:00Z
A. caviae	SAMN17083372	PRJNA685342	GCA_016729105.1	JAEHIW01	CN17A0126	Contig	4.57272	61.3	97.8865	A. caviae	2021-01-20T00:00:00Z
A. caviae	SAMN17083371	PRJNA685342	GCA_016729135.1	JAEHIX01	CN17A0125	Contig	4.56313	61.3	97.8383	A. caviae	2021-01-20T00:00:00Z
A. caviae	SAMN17083366	PRJNA685342	GCA_016729255.1	JAEHJB01	CN17A0118	Contig	4.48115	61.5	97.9015	A. caviae	2021-01-20T00:00:00Z
A. caviae	SAMN17083363	PRJNA685342	GCA_016729305.1	JAEHJE01	CN17A0110	Contig	4.5916	61.8	97.8832	A. caviae	2021-01-20T00:00:00Z
A. caviae	SAMN17083356	PRJNA685342	GCA_016729435.1	JAEHJL01	CN17A0095	Contig	4.31478	61.8	97.9604	A. caviae	2021-01-20T00:00:00Z
A. caviae	SAMN17083354	PRJNA685342	GCA_016729465.1	JAEHJN01	CN17A0091	Contig	4.45312	61.6	97.6371	A. caviae	2021-01-20T00:00:00Z
A. caviae	SAMN17083352	PRJNA685342	GCA_016729505.1	JAEHJP01	CN17A0086	Contig	4.40292	62	97.9104	A. caviae	2021-01-20T00:00:00Z
A. caviae	SAMN17083350	PRJNA685342	GCA_016729565.1	JAEHJR01	CN17A0082	Contig	4.36478	61.9	97.905	A. caviae	2021-01-20T00:00:00Z
A. caviae	SAMN17101836	PRJNA685948	GCA_018360005.1	JAGDEN01	CECT 838	Contig	4.47565	61.8	97.9915	A. caviae	2021-05-14T00:00:00Z
A. caviae	SAMN17101843	PRJNA685948	GCA_018359825.1	JAGDEU01	549_SP	Contig	4.50478	61.2	97.86	A. caviae	2021-05-14T00:00:00Z
A. caviae	SAMN17101844	PRJNA685948	GCA_018359875.1	JAGDEV01	550_SP	Contig	4.51622	61.7	97.7728	A. caviae	2021-05-14T00:00:00Z
A. caviae	SAMN17101846	PRJNA685948	GCA_018359805.1	JAGDEX01	552_SP	Contig	4.46116	61.7	97.8704	A. caviae	2021-05-14T00:00:00Z
A. caviae	SAMN02870964	PRJNA242225	GCA_000721855.1	JOVP01	YL12	Contig	4.84757	61.5	97.9822	A. caviae	2014-07-02T00:00:00Z
A. caviae	SAMN02934528	PRJNA231221	GCA_000783695.2	JTBG02	FDAARGOS_76	Contig	4.87861	61	97.7164	A. caviae	2014-11-14T00:00:00Z
A. caviae	SAMN02934527	PRJNA231221	GCA_000783715.2	JTBH02	FDAARGOS_75	Contig	4.55541	61.7	97.9592	A. caviae	2014-11-14T00:00:00Z
A. caviae	SAMN03265383	PRJNA270276	GCA_000813475.1	JWJP01	L12	Contig	4.37672	61.7	97.9328	A. caviae	2015-01-02T00:00:00Z
A. caviae	SAMN03995874	PRJNA292995	GCA_001270765.1	LIIX01	429865	Contig	4.70059	61	97.9975	A. caviae	2015-08-19T00:00:00Z
A. caviae	SAMN04914380	PRJNA320016	GCA_001702475.1	LXJO01	VBF856	Contig	4.4987	61.3679	98.9536	A. caviae	2016-08-10T00:00:00Z
A. caviae	SAMN07680230	PRJNA408193	GCA_003265605.1	NXBW01	ZJ33-3	Contig	4.48457	61.5	97.8052	A. caviae	2018-06-26T00:00:00Z
A. caviae	SAMEA4644083	PRJEB26597	GCA_900407325.1	OVEM01	KLMC2	Contig	4.52346	61	97.8636	A. caviae	2018-05-09T00:00:00Z
A. caviae	SAMEA4644084	PRJEB26597	GCA_900407335.1	OVEN01	KLMC4	Contig	4.61572	61.4	97.8476	A. caviae	2018-05-09T00:00:00Z
A. caviae	SAMN08519207	PRJNA433857	GCA_003322775.1	PUTR01	AFG_SD01_1510_Aca_091	Contig	4.50335	61.1	97.8057	A. caviae	2018-07-15T00:00:00Z
A. caviae	SAMN09289756	PRJNA472583	GCA_004024495.1	QKOS01	GEO_48_Eff_A	Contig	4.52819	61.7	97.7559	A. caviae	2019-01-15T00:00:00Z
A. caviae	SAMN10457757	PRJNA506284	GCA_003849745.1	RQJZ01	Aer593	Contig	4.31191	61.8	97.8956	A. caviae	2018-11-28T00:00:00Z
A. caviae	SAMEA4743709	PRJEB27351	GCA_900491665.1	UETO01	ZJ33-3	Contig	4.48457	61.5	97.8043	A. caviae	2018-06-24T00:00:00Z
A. caviae	SAMN13683804	PRJNA597794	GCA_009831085.1	WUTZ01	ScAc2001	Contig	4.48731	61.1	97.813	A. caviae	2020-01-06T00:00:00Z
A. caviae	SAMEA2752423	PRJEB7024	GCA_000819785.1	CDBK01	CECT 838	Scaffold	4.4714	61.7	97.9461	A. caviae	2014-11-24T00:00:00Z
A. caviae	SAMEA2752402	PRJEB7046	GCA_000820265.2	CDBS01	CECT 4221	Scaffold	4.5792	61.1	97.7084	A. caviae	2014-11-24T00:00:00Z
A. caviae	SAMN13763659	PRJNA600002	GCA_009906325.1	JAAALU01	AK245	Scaffold	4.44966	61.6	97.7893	A. caviae	2020-01-19T00:00:00Z
A. caviae	SAMN13763658	PRJNA600002	GCA_009905865.1	JAAALV01	BVH98	Scaffold	4.46102	61.4	97.9155	A. caviae	2020-01-19T00:00:00Z
A. caviae	SAMN13763657	PRJNA600002	GCA_009906375.1	JAAALW01	BVH84	Scaffold	4.48182	61.3	97.9651	A. caviae	2020-01-19T00:00:00Z
A. caviae	SAMN13763656	PRJNA600002	GCA_009906335.1	JAAALX01	ADV118	Scaffold	4.38812	61.5	97.8703	A. caviae	2020-01-19T00:00:00Z
A. caviae	SAMN14272287	PRJNA612546	GCA_023093415.1	JAAROF01	6597	Scaffold	4.46141	61.4	97.7279	A. caviae	2022-04-22T00:00:00Z
A. caviae	SAMN14470507	PRJNA615899	GCA_012102435.1	JAAVMO01	UFMG-H8	Scaffold	4.55188	61.7	97.9382	A. caviae	2020-04-06T00:00:00Z
A. caviae	SAMN24245012	PRJNA762299	GCA_021440765.1	JAKCNV01	INSAq239	Scaffold	4.37395	61.3	97.9236	A. caviae	2022-01-11T00:00:00Z
A. caviae	SAMN03280160	PRJNA271899	GCA_001030105.1	LESK01	BWH65	Scaffold	4.44564	61.7	97.9076	A. caviae	2015-06-19T00:00:00Z
A. caviae	SAMN03778994	PRJNA287226	GCA_001183595.1	LFXO01	A23	Scaffold	4.52123	61.3	97.8593	A. caviae	2015-07-21T00:00:00Z
A. caviae	SAMN05525171	PRJNA338160	GCA_001730205.1	MDSC01	CHZ306	Scaffold	4.78689	60.7	97.7657	A. caviae	2016-09-16T00:00:00Z
A. caviae	SAMN05587054	PRJNA339286	GCA_001730215.1	MDSD01	CH129	Scaffold	4.41515	61.6	97.8411	A. caviae	2016-09-16T00:00:00Z
A. caviae	SAMN07312780	PRJNA391781	GCA_006243135.1	NMSG01	TCO22	Scaffold	4.57481	61.2	97.8842	A. caviae	2019-06-11T00:00:00Z
A. caviae	SAMN07680237	PRJNA408193	GCA_003265425.1	NXBP01	ZJ66-1	Scaffold	4.39055	61.5	97.8374	A. caviae	2018-06-26T00:00:00Z
A. caviae	SAMN07680235	PRJNA408193	GCA_003265475.1	NXBR01	ZJ17-2	Scaffold	4.5565	61.3	97.8098	A. caviae	2018-06-26T00:00:00Z
A. caviae	SAMN09289754	PRJNA472583	GCA_004024475.1	QKOU01	GEO_47_Up_A	Scaffold	4.51034	61.6	97.7947	A. caviae	2019-01-15T00:00:00Z
A. caviae	SAMN09289749	PRJNA472583	GCA_004024195.1	QKOZ01	GEO_39_Eff_A	Scaffold	4.56469	61.6	97.8088	A. caviae	2019-01-15T00:00:00Z
A. caviae	SAMN09289748	PRJNA472583	GCA_004024185.1	QKPA01	GEO_37_Down_A	Scaffold	4.72403	61.1	97.7089	A. caviae	2019-01-15T00:00:00Z
A. caviae	SAMN09289741	PRJNA472583	GCA_004024325.1	QKPH01	GEO_23_Down_B	Scaffold	4.93167	60.8	97.8857	A. caviae	2019-01-15T00:00:00Z
A. caviae	SAMN09428654	PRJNA476209	GCA_003350165.1	QLLA01	HAMBI_1972	Scaffold	4.46325	61.8	97.9491	A. caviae	2018-07-31T00:00:00Z
A. caviae	SAMN10457758	PRJNA506284	GCA_003857325.1	RQJY01	Aer268	Scaffold	4.54272	61.2	97.6977	A. caviae	2018-12-03T00:00:00Z
A. caviae	SAMEA4743716	PRJEB27351	GCA_900491695.1	UETG01	ZJ66-1	Scaffold	4.39055	61.5	97.8374	A. caviae	2018-06-24T00:00:00Z
A. caviae	SAMEA4743714	PRJEB27351	GCA_900491645.1	UETK01	ZJ17-2	Scaffold	4.5565	61.3	97.8098	A. caviae	2018-06-24T00:00:00Z
A. caviae	SAMN12777809	PRJNA566093	GCA_008802295.1	VZQB01	D	Scaffold	4.35094	62	97.9183	A. caviae	2019-10-01T00:00:00Z
A. dhakensis	SAMN13030278	PRJNA577584	GCA_022703095.1	CP045311	Aer_OnIF1	Complete	4.8302	61.6	96.9105	A. dhakensis	2022-03-28T00:00:00Z
A. dhakensis	SAMN15184665	PRJNA638258	GCA_017310235.1	CP054854	1706-28330	Complete	4.93362	61.5	97.0908	A. dhakensis	2021-03-09T00:00:00Z
A. dhakensis	SAMN21168049	PRJNA759416	GCA_020405345.1	CP084351	71431	Complete	4.77193	61.7	99.0619	A. dhakensis	2021-10-10T00:00:00Z
A. dhakensis	SAMN21168051	PRJNA759416	GCA_020405305.1	CP084349	71453	Complete	4.90798	61.3	97.6049	A. dhakensis	2021-10-10T00:00:00Z
A. dhakensis	SAMN13512574	PRJNA594314	GCA_017310095.1	CP046626	Aer_On24M	Chromosome	4.93289	61.4	97.0201	A. dhakensis	2021-03-09T00:00:00Z
A. dhakensis	SAMN18017937	PRJNA668870	GCA_018596395.1	CP075589	Colony37	Chromosome	5.10053	60.2	96.9126	A. dhakensis	2021-05-30T00:00:00Z
A. dhakensis	SAMN02471842	PRJNA183198	GCA_000354675.1	AOBN01	173	Contig	4.78635	61.6	97.0789	A. dhakensis	2013-04-06T00:00:00Z
A. dhakensis	SAMN02471843	PRJNA183202	GCA_000354715.1	AOBQ01	277	Contig	4.7901	61.6	97.0178	A. dhakensis	2013-04-06T00:00:00Z
A. dhakensis	SAMD00036618	PRJDB70	GCA_000315195.1	BAFL01	AAK1	Contig	4.76769	61.7937	97.1067	A. dhakensis	2012-04-17T00:00:00Z
A. dhakensis	SAMN13338996	PRJNA590791	GCA_019348645.1	JAACMW01	IF_2	Contig	4.72881	61.9	97.019	A. dhakensis	2021-07-26T00:00:00Z
A. dhakensis	SAMN16824286	PRJNA679132	GCA_015666195.1	JADPIC01	1P11S3	Contig	4.88428	61.6	96.9826	A. dhakensis	2020-11-23T00:00:00Z
A. dhakensis	SAMN17083340	PRJNA685342	GCA_016729785.1	JAEHHU01	CN17A0050	Contig	4.77067	61.7	98.7375	A. dhakensis	2021-01-20T00:00:00Z
A. dhakensis	SAMN17083384	PRJNA685342	GCA_016728895.1	JAEHIK01	CN17A0194	Contig	4.70594	61.7	97.1136	A. dhakensis	2021-01-20T00:00:00Z
A. dhakensis	SAMN17083378	PRJNA685342	GCA_016728985.1	JAEHIQ01	CN17A0164	Contig	4.73297	61.9	97.1826	A. dhakensis	2021-01-20T00:00:00Z
A. dhakensis	SAMN17083370	PRJNA685342	GCA_016729085.1	JAEHIY01	CN17A0124	Contig	4.84166	61.3	98.9502	A. dhakensis	2021-01-20T00:00:00Z
A. dhakensis	SAMN17083359	PRJNA685342	GCA_016729375.1	JAEHJI01	CN17A0101	Contig	4.88414	61.4	98.8681	A. dhakensis	2021-01-20T00:00:00Z
A. dhakensis	SAMN17083358	PRJNA685342	GCA_016729405.1	JAEHJJ01	CN17A0100	Contig	4.75629	61.7	97.0413	A. dhakensis	2021-01-20T00:00:00Z
A. dhakensis	SAMN17083348	PRJNA685342	GCA_016729585.1	JAEHJT01	CN17A0075	Contig	4.75318	61.7	98.9469	A. dhakensis	2021-01-20T00:00:00Z
A. dhakensis	SAMN17083329	PRJNA685342	GCA_016730005.1	JAEIJA01	CN17A0022	Contig	4.82624	61.8	97.1506	A. dhakensis	2021-01-20T00:00:00Z
A. dhakensis	SAMN17083328	PRJNA685342	GCA_016729975.1	JAEIJB01	CN17A0014	Contig	4.72304	61.9	96.9874	A. dhakensis	2021-01-20T00:00:00Z
A. dhakensis	SAMN18022885	PRJNA703740	GCA_018682365.1	JAFIMO01	Icb10mS2	Contig	5.09311	61.7	96.8449	A. dhakensis	2021-06-02T00:00:00Z
A. dhakensis	SAMN17101842	PRJNA685948	GCA_018359865.1	JAGDET01	547_SP	Contig	4.81436	61.7	97.0803	A. dhakensis	2021-05-14T00:00:00Z
A. dhakensis	SAMN26920427	PRJNA819262	GCA_022836795.1	JALGBK01	Igbk	Contig	4.82258	61.6	97.0632	A. dhakensis	2022-04-08T00:00:00Z
A. dhakensis	SAMN02597481	PRJNA237907	GCA_000708085.1	JDWD01	SSU	Contig	4.87787	61.6	97.0492	A. dhakensis	2014-06-16T00:00:00Z
A. dhakensis	SAMN04494559	PRJNA312130	GCA_001673685.1	LZFM01	F2S2-1	Contig	4.75084	61.8	96.9516	A. dhakensis	2016-06-21T00:00:00Z
A. dhakensis	SAMN08173719	PRJNA422283	GCA_003989145.1	PJOL01	CAIM 1873	Contig	4.93354	61.6	97.0811	A. dhakensis	2018-12-31T00:00:00Z
A. dhakensis	SAMN10457753	PRJNA506284	GCA_003849805.1	RQKD01	Aer283	Contig	4.73782	61.9	97.1072	A. dhakensis	2018-11-28T00:00:00Z
A. dhakensis	SAMN13353935	PRJNA591201	GCA_018094645.1	WNLF01	Pi16.2MC	Contig	4.86813	61.5	97.0733	A. dhakensis	2021-04-19T00:00:00Z
A. dhakensis	SAMN13354252	PRJNA591217	GCA_018094765.1	WNLH01	OnIF3	Contig	4.72784	61.8	97.0555	A. dhakensis	2021-04-19T00:00:00Z
A. dhakensis	SAMN02463947	PRJNA71509	GCA_000298055.1	AGWR01	SSU	Scaffold	4.94106	61.5	97.0415	A. dhakensis	2012-09-17T00:00:00Z
A. dhakensis	SAMEA2752400	PRJEB7048	GCA_000820305.1	CDBH01	CIP 107500	Scaffold	4.71188	61.8	97.11	A. dhakensis	2014-11-24T00:00:00Z
A. dhakensis	SAMEA2752427	PRJEB7020	GCA_000819705.1	CDBP01	CECT 7289	Scaffold	4.69234	61.9	97.0551	A. dhakensis	2014-11-24T00:00:00Z
A. dhakensis	SAMN13343730	PRJNA590952	GCA_019348695.1	JAACNA01	26M	Scaffold	4.89508	61.4	96.9738	A. dhakensis	2021-07-26T00:00:00Z
A. dhakensis	SAMN14124457	PRJNA607226	GCA_017163915.1	JAAKGG01	Aer_On15M	Scaffold	4.88416	61.4	97.0173	A. dhakensis	2021-03-03T00:00:00Z
A. dhakensis	SAMN17860435	PRJNA701275	GCA_017582505.1	JAGFDX01	15996	Scaffold	4.78991	61.8	97.051	A. dhakensis	2021-03-24T00:00:00Z
A. dhakensis	SAMN17860440	PRJNA701275	GCA_017582425.1	JAGFEC01	16006	Scaffold	4.87839	61.8	97.0114	A. dhakensis	2021-03-24T00:00:00Z
A. dhakensis	SAMN03491905	PRJNA281575	GCA_002734175.1	LBDI01	Cr1	Scaffold	4.9824	61.4	97.0051	A. dhakensis	2017-10-27T00:00:00Z
A. dhakensis	SAMN03491910	PRJNA281576	GCA_002734165.1	LBDJ01	Cr2	Scaffold	4.97961	61.4	97.0028	A. dhakensis	2017-10-27T00:00:00Z
A. dhakensis	SAMN04038585	PRJNA294992	GCA_001306015.1	LJOE01	KOR1	Scaffold	4.78317	61.8	97.0767	A. dhakensis	2015-10-02T00:00:00Z
A. dhakensis	SAMN07312764	PRJNA391781	GCA_006243335.1	NKWO01	BVH70	Scaffold	4.71503	61.7	97.0659	A. dhakensis	2019-06-11T00:00:00Z
A. dhakensis	SAMN07312763	PRJNA391781	GCA_006246345.1	NKWP01	BVH69	Scaffold	4.80437	61.7	97.1293	A. dhakensis	2019-06-11T00:00:00Z
A. dhakensis	SAMN07312762	PRJNA391781	GCA_006246145.1	NKWQ01	BVH68	Scaffold	4.85538	61.7	97.1788	A. dhakensis	2019-06-11T00:00:00Z
A. dhakensis	SAMN07312758	PRJNA391781	GCA_006246155.1	NKWT01	BVH43	Scaffold	4.97802	61.4	97.0509	A. dhakensis	2019-06-11T00:00:00Z
A. dhakensis	SAMN07312761	PRJNA391781	GCA_006226215.1	PDXI01	BVH65	Scaffold	4.78769	61.7	97.0645	A. dhakensis	2019-06-10T00:00:00Z
A. dhakensis	SAMN09770288	PRJNA484846	GCA_003432465.1	QUOJ01	17FW001	Scaffold	4.66808	61.9	97.1808	A. dhakensis	2018-08-22T00:00:00Z
A. dhakensis	SAMN10390361	PRJNA504324	GCA_003723975.1	RJCW01	AE-13	Scaffold	4.71361	61.8	97.1603	A. dhakensis	2018-11-13T00:00:00Z
A. diversa	SAMN02471398	PRJNA183611	GCA_000367845.1	APVG01	2478-85	Contig	4.02642	61.7	99.9378	A. diversa	2013-04-19T00:00:00Z
A. diversa	SAMEA2752422	PRJEB7026	GCA_000819805.1	CDCE01	CECT 4254	Scaffold	4.06251	61.6	100	A. diversa	2014-11-24T00:00:00Z
A. encheleia	SAMEA4475689	PRJEB6403	GCA_900637545.1	LR134376	NCTC12917	Complete	4.54252	61.9	100	A. encheleia	2018-12-19T00:00:00Z
A. encheleia	SAMN26533773	PRJNA631893	GCA_022691185.1	CP093843	H4-C21	Chromosome	4.61659	61.7	97.584	A. encheleia	2022-03-24T00:00:00Z
A. encheleia	SAMEA2752421	PRJEB7027	GCA_000819825.1	CDDI01	CECT 4342	Scaffold	4.47253	62	99.9522	A. encheleia	2014-11-24T00:00:00Z
A. enteropelogenes	SAMN20888876	PRJNA231221	GCA_019930825.1	CP082887	FDAARGOS_1459	Complete	4.41696	59.9	97.4833	A. enteropelogenes	2021-09-12T00:00:00Z
A. enteropelogenes	SAMN21218865	PRJNA231221	GCA_020097315.1	CP083626	FDAARGOS_1509	Complete	4.54059	59.6	97.3876	A. enteropelogenes	2021-09-23T00:00:00Z
A. enteropelogenes	SAMN21218866	PRJNA231221	GCA_020097295.1	CP083625	FDAARGOS_1510	Complete	4.3924	60	97.4262	A. enteropelogenes	2021-09-23T00:00:00Z
A. enteropelogenes	SAMN21402703	PRJNA231221	GCA_020097175.1	CP083612	FDAARGOS_1536	Complete	4.32929	60	97.3176	A. enteropelogenes	2021-09-23T00:00:00Z
A. enteropelogenes	SAMN17793872	PRJNA668870	GCA_019646135.1	CP081025	Colony21	Chromosome	4.5277	54.9	97.0147	A. enteropelogenes	2021-08-17T00:00:00Z
A. enteropelogenes	SAMN21402704	PRJNA231221	GCA_020341435.1	CP084358	FDAARGOS_1537	Chromosome	4.35416	59.9	100	A. enteropelogenes	2021-10-07T00:00:00Z
A. enteropelogenes	SAMN17083338	PRJNA685342	GCA_016729765.1	JAEHHW01	CN17A0048	Contig	4.39443	59.8	97.1217	A. enteropelogenes	2021-01-20T00:00:00Z
A. enteropelogenes	SAMN17083326	PRJNA685342	GCA_016730045.1	JAEHIG01	CN17A0011	Contig	4.5054	59.9	97.4193	A. enteropelogenes	2021-01-20T00:00:00Z
A. enteropelogenes	SAMN02732394	PRJNA245216	GCA_000687355.2	JMGO02	1999lcr	Contig	4.33223	60	97.4352	A. enteropelogenes	2014-05-09T00:00:00Z
A. enteropelogenes	SAMEA2752420	PRJEB7028	GCA_000819845.1	CDCG01	CECT 4487	Scaffold	4.47474	59.7	97.483	A. enteropelogenes	2014-11-24T00:00:00Z
A. enteropelogenes	SAMEA2752405	PRJEB7043	GCA_000820205.1	CDDE01	CECT 4255T	Scaffold	4.33725	60.1	97.424	A. enteropelogenes	2014-11-24T00:00:00Z
A. enteropelogenes	SAMN10457756	PRJNA506284	GCA_003849645.1	RQKA01	Aer371	Scaffold	4.32593	60	96.7187	A. enteropelogenes	2018-11-28T00:00:00Z
A. eucrenophila	SAMEA2752419	PRJEB7029	GCA_000819865.1	CDDF01	CECT 4224	Scaffold	4.54006	61.2	100	A. eucrenophila	2014-12-01T00:00:00Z
A. finlandensis	SAMN03023686	PRJNA260478	GCA_000764645.1	JRGK01	4287D	Contig	4.71751	58.6	100	A. finlandensis	2014-10-08T00:00:00Z
A. fluvialis	SAMEA2752418	PRJEB7030	GCA_000819885.1	CDBO01	CDBO01	Scaffold	3.90423		100	A. fluvialis	2014-12-01T00:00:00Z
A. hydrophila	SAMD00144877	PRJDB6962	GCA_004296435.1	AP019193	GSH8-2	Complete	5.00155	61.0773	96.9529	A. hydrophila	2019-02-14T00:00:00Z
A. hydrophila	SAMD00194576	PRJDB6962	GCA_014161955.1	AP022206	WP7-S18-ESBL-06	Complete	4.9401	61.2	96.8349	A. hydrophila	2020-07-21T23:45:00Z
A. hydrophila	SAMD00194624	PRJDB6962	GCA_014169715.1	AP022252	WP8-S18-ESBL-02	Complete	5.00155	61.0773	96.9529	A. hydrophila	2020-07-21T23:52:00Z
A. hydrophila	SAMD00242552	PRJDB10427	GCA_014679585.1	AP023398	KAM330	Complete	5.44575	60.7674	96.9505	A. hydrophila	2020-08-29T00:00:00Z
A. hydrophila	SAMD00261012	PRJDB10897	GCA_016592295.1	AP024234	RIMD111065	Complete	4.96273	61	96.8839	A. hydrophila	2020-12-18T00:00:00Z
A. hydrophila	SAMD00424814	PRJDB10427	GCA_021654355.1	AP025277	NUITM-VA1	Complete	5.09151	61.0979	96.9204	A. hydrophila	2021-11-27T00:00:00Z
A. hydrophila	SAMN02603614	PRJNA188141	GCA_000401555.1	CP005966	ML09-119	Complete	5.0245	60.8	96.7906	A. hydrophila	2013-05-24T00:00:00Z
A. hydrophila	SAMN02604052	PRJNA16697	GCA_000014805.1	CP000462	ATCC 7966	Complete	4.74445	61.5	96.9011	A. hydrophila	2006-11-06T00:00:00Z
A. hydrophila	SAMN02726090	PRJNA227037	GCA_000633175.1	CP007566	AL09-71	Complete	5.02386	60.8	96.8078	A. hydrophila	2014-04-18T00:00:00Z
A. hydrophila	SAMN02728499	PRJNA227038	GCA_000635955.1	CP007576	pc104A	Complete	5.02383	60.8	96.8191	A. hydrophila	2014-04-22T00:00:00Z
A. hydrophila	SAMN03283200	PRJNA227242	GCA_000819505.1	CP006883	J-1	Complete	5.00081	60.9	96.9417	A. hydrophila	2015-01-16T00:00:00Z
A. hydrophila	SAMN03294822	PRJNA273636	GCA_001687125.1	CP016380	AHNIH1	Complete	5.04947	61.0666	96.9654	A. hydrophila	2016-07-18T00:00:00Z
A. hydrophila	SAMN03366652	PRJNA270887	GCA_000940915.1	CP010947	AL06-06	Complete	4.90139	61.3748	96.8337	A. hydrophila	2015-03-04T00:00:00Z
A. hydrophila	SAMN03421355	PRJNA278509	GCA_000963645.1	CP011100	AH10	Complete	4.90827	61.1	96.8853	A. hydrophila	2015-03-26T00:00:00Z
A. hydrophila	SAMN03744001	PRJNA226230	GCA_001019645.1	CP006870	NJ-35	Complete	5.27964	60.5	96.9523	A. hydrophila	2015-06-03T00:00:00Z
A. hydrophila	SAMN04266592	PRJNA302121	GCA_001455365.1	CP013178	JBN2301	Complete	5.14589	60.7758	96.798	A. hydrophila	2015-12-02T00:00:00Z
A. hydrophila	SAMN04404355	PRJNA308632	GCA_001518775.1	CP013965	D4	Complete	5.27513	60.4598	96.9168	A. hydrophila	2016-01-20T00:00:00Z
A. hydrophila	SAMN05188441	PRJNA323754	GCA_001683535.1	CP016392	GYK1	Complete	4.95176	60.8	96.9369	A. hydrophila	2016-07-11T00:00:00Z
A. hydrophila	SAMN05589911	PRJNA339336	GCA_003491245.1	CP016990	ZYAH75	Complete	4.95517	61.3	96.9058	A. hydrophila	2018-09-07T00:00:00Z
A. hydrophila	SAMN05590109	PRJNA339368	GCA_003491225.1	CP016989	ZYAH72	Complete	5.15918	60.7	96.7985	A. hydrophila	2018-09-07T00:00:00Z
A. hydrophila	SAMN06016471	PRJNA353572	GCA_001895965.1	CP018201	MX16A	Complete	4.7835	61.6	96.9265	A. hydrophila	2016-12-09T00:00:00Z
A. hydrophila	SAMN07821593	PRJNA415336	GCA_002850695.3	CP028568	WCHAH045096	Complete	5.36506	60.8062	96.9205	A. hydrophila	2018-04-05T00:00:00Z
A. hydrophila	SAMN08427316	PRJNA431712	GCA_003999465.1	CP028418	WCX23	Complete	4.30475	60.674	96.6952	A. hydrophila	2019-01-08T00:00:00Z
A. hydrophila	SAMN08715271	PRJNA438415	GCA_003014775.1	CP027804	KN-Mc-1R2	Complete	4.91125	61	96.9089	A. hydrophila	2018-03-24T00:00:00Z
A. hydrophila	SAMN11293745	PRJNA530076	GCA_004684305.1	CP038463	WCX23	Complete	5.31103	60.445	96.6516	A. hydrophila	2019-04-07T00:00:00Z
A. hydrophila	SAMN11293757	PRJNA530083	GCA_004684325.1	CP038465	23-C-23	Complete	5.28225	60.5405	96.6714	A. hydrophila	2019-04-07T00:00:00Z
A. hydrophila	SAMN12097413	PRJNA528964	GCA_014218195.1	CP043324	2359	Complete	5.03643	61	96.745	A. hydrophila	2020-08-17T00:00:00Z
A. hydrophila	SAMN12097415	PRJNA528964	GCA_014217525.1	CP043323	3206	Complete	4.78622	61.6	96.906	A. hydrophila	2020-08-17T00:00:00Z
A. hydrophila	SAMN13041436	PRJNA577922	GCA_022700815.1	CP045220	Aer_Brac66	Complete	4.75234	61.5	97.0225	A. hydrophila	2022-03-28T00:00:00Z
A. hydrophila	SAMN13041437	PRJNA577921	GCA_022700835.1	CP045501	Aer_Pi25.1HTAS	Complete	4.81408	61.2	96.9238	A. hydrophila	2022-03-28T00:00:00Z
A. hydrophila	SAMN13104751	PRJNA579172	GCA_022700855.1	CP045502	Aer_Brac14A	Complete	4.7582	61.5	96.9929	A. hydrophila	2022-03-28T00:00:00Z
A. hydrophila	SAMN13353934	PRJNA591199	GCA_017310195.1	CP050850	Brac6	Complete	4.76511	61.5	96.984	A. hydrophila	2021-03-09T00:00:00Z
A. hydrophila	SAMN13450446	PRJNA231221	GCA_016026875.1	CP065651	FDAARGOS_916	Complete	4.7337	61.6	100	A. hydrophila	2020-12-14T00:00:00Z
A. hydrophila	SAMN13545457	PRJNA595062	GCA_017310215.1	CP050851	OnP3.1	Complete	4.76606	61.5	96.9834	A. hydrophila	2021-03-09T00:00:00Z
A. hydrophila	SAMN13567714	PRJNA595800	GCA_009791455.1	CP046954	HX-3	Complete	4.94151	61	96.981	A. hydrophila	2019-12-23T00:00:00Z
A. hydrophila	SAMN13926349	PRJNA528964	GCA_018802385.1	CP053885	3019	Complete	5.13068	60.9	96.8421	A. hydrophila	2021-06-09T00:00:00Z
A. hydrophila	SAMN13926350	PRJNA528964	GCA_018802345.1	CP053884	3924	Complete	4.76288	61.4	96.9396	A. hydrophila	2021-06-09T00:00:00Z
A. hydrophila	SAMN13926351	PRJNA528964	GCA_018802305.1	CP053883	4960	Complete	4.82725	61.5	96.979	A. hydrophila	2021-06-09T00:00:00Z
A. hydrophila	SAMN14078805	PRJNA605254	GCA_022869925.1	CP064382	PartN-Ahydrophila-RM8376	Complete	4.73372	61.6	99.9436	A. hydrophila	2022-04-11T00:00:00Z
A. hydrophila	SAMN14351661	PRJNA611874	GCA_011602425.1	CP050012	LHW39	Complete	5.09985	60.8	96.9078	A. hydrophila	2020-03-21T00:00:00Z
A. hydrophila	SAMN21168046	PRJNA759416	GCA_020405385.1	CP084353	71317	Complete	4.69592	61.7	96.9997	A. hydrophila	2021-10-10T00:00:00Z
A. hydrophila	SAMN21168048	PRJNA759416	GCA_020405365.1	CP084352	71339	Complete	4.79373	61.4	96.8962	A. hydrophila	2021-10-10T00:00:00Z
A. hydrophila	SAMN21540782	PRJNA765017	GCA_020162255.1	CP083944	CSUSB2	Complete	4.92321	61.0388	96.7908	A. hydrophila	2021-09-28T00:00:00Z
A. hydrophila	SAMN26244239	PRJNA810314	GCA_022557195.1	CP092906	LP0103	Complete	5.02365	60.9	97.0002	A. hydrophila	2022-03-13T00:00:00Z
A. hydrophila	SAMN26377313	PRJNA812366	GCA_022631195.1	CP093309	AC133	Complete	5.03753	60.9	96.9355	A. hydrophila	2022-03-20T00:00:00Z
A. hydrophila	SAMN26377314	PRJNA812366	GCA_022631175.1	CP093308	AC185	Complete	4.9637	61.3	96.7582	A. hydrophila	2022-03-20T00:00:00Z
A. hydrophila	SAMN26806291	PRJNA817329	GCA_022759545.1	CP094267	A008N2	Complete	4.78351	61.6	96.9586	A. hydrophila	2022-03-30T00:00:00Z
A. hydrophila	SAMN27350375	PRJNA823662	GCA_022982835.1	CP095280	Ah2111	Complete	5.32326	60.7198	96.833	A. hydrophila	2022-04-14T00:00:00Z
A. hydrophila	SAMN13507464	PRJNA594183	GCA_017310075.1	CP046604	Aer_LaG34	Chromosome	4.72093	61.5	96.984	A. hydrophila	2021-03-09T00:00:00Z
A. hydrophila	SAMN13514045	PRJNA594373	GCA_017310155.1	CP046869	Aer_OnP2.2	Chromosome	4.74779	61.5	96.9127	A. hydrophila	2021-03-09T00:00:00Z
A. hydrophila	SAMN13514046	PRJNA594374	GCA_017310115.1	CP046870	Aer_OnP4.2	Chromosome	4.74845	61.5	96.9949	A. hydrophila	2021-03-09T00:00:00Z
A. hydrophila	SAMN13540891	PRJNA594926	GCA_017310135.1	CP046871	Aer_LaG33	Chromosome	4.75335	61.5	97.0043	A. hydrophila	2021-03-09T00:00:00Z
A. hydrophila	SAMN26095833	PRJNA806525	GCA_022488365.1	CP092708	S-P-C-021.01	Chromosome	4.76592	61.5	96.9845	A. hydrophila	2022-03-06T00:00:00Z
A. hydrophila	SAMN26095834	PRJNA806525	GCA_022488385.1	CP092709	S-P-C-022.01	Chromosome	4.76593	61.5	97.0043	A. hydrophila	2022-03-06T00:00:00Z
A. hydrophila	SAMN02470915	PRJNA175471	GCA_000315835.1	AMQA01	SNUFPC-A8	Contig	4.96909	60.8	96.852	A. hydrophila	2012-11-29T00:00:00Z
A. hydrophila	SAMD00000402	PRJDB1739	GCA_000698205.1	BAXY01	Ae34	Contig	4.7051	61.6	99.948	A. hydrophila	2014-05-21T00:00:00Z
A. hydrophila	SAMD00097253	PRJDB6418	GCA_002897335.1	BEYT01	Ae25	Contig	4.76165	61.3	96.2448	A. hydrophila	2017-12-07T00:00:00Z
A. hydrophila	SAMD00294598	PRJDB11802	GCA_019972695.1	BPOS01	KAM385	Contig	5.11771	61.1	96.8615	A. hydrophila	2021-07-14T22:10:00Z
A. hydrophila	SAMD00432556	PRJDB11802	GCA_022835875.1	BQVF01	KAM461	Contig	4.93032	61.3	96.9309	A. hydrophila	2022-03-05T00:00:00Z
A. hydrophila	SAMEA5282778	PRJEB31025	GCA_901212375.1	CAAKNP01	KLG1	Contig	4.90867	61.2	96.919	A. hydrophila	2019-05-08T00:00:00Z
A. hydrophila	SAMEA5852031	PRJEB33885	GCA_902388065.1	CABMNZ01	MGYG-HGUT-02526	Contig	5.04947	61	96.9654	A. hydrophila	2019-08-12T00:00:00Z
A. hydrophila	SAMN14278045	PRJNA610129	GCA_011603095.1	JAANAW01	LZ-MG14	Contig	4.78403	61.5	96.9544	A. hydrophila	2020-03-21T00:00:00Z
A. hydrophila	SAMN14521489	PRJNA622569	GCA_012641195.1	JABAJN01	RIT668	Contig	4.77342	61.5	96.86	A. hydrophila	2020-04-21T00:00:00Z
A. hydrophila	SAMN15641156	PRJNA648413	GCA_014396945.1	JACLAM01	B-2	Contig	5.22009	60.9	96.839	A. hydrophila	2020-09-02T00:00:00Z
A. hydrophila	SAMN15641141	PRJNA648413	GCA_014396965.1	JACLAN01	B-1	Contig	4.91734	61	95.818	A. hydrophila	2020-09-02T00:00:00Z
A. hydrophila	SAMN15641139	PRJNA648413	GCA_014397045.1	JACLAO01	A-1	Contig	4.98078	61.2	96.7908	A. hydrophila	2020-09-02T00:00:00Z
A. hydrophila	SAMN17083345	PRJNA685342	GCA_016729665.1	JAEHHP01	CN17A0062	Contig	4.71875	61.5	96.9602	A. hydrophila	2021-01-20T00:00:00Z
A. hydrophila	SAMN17083342	PRJNA685342	GCA_016729685.1	JAEHHS01	CN17A0055	Contig	4.71835	61.5	97.0015	A. hydrophila	2021-01-20T00:00:00Z
A. hydrophila	SAMN17083375	PRJNA685342	GCA_016729025.1	JAEHIT01	CN17A0136	Contig	4.93935	61.1	96.8604	A. hydrophila	2021-01-20T00:00:00Z
A. hydrophila	SAMN17083374	PRJNA685342	GCA_016729115.1	JAEHIU01	CN17A0135	Contig	4.67426	61.3	96.3615	A. hydrophila	2021-01-20T00:00:00Z
A. hydrophila	SAMN17083373	PRJNA685342	GCA_016729125.1	JAEHIV01	CN17A0134	Contig	4.70817	61.6	96.9206	A. hydrophila	2021-01-20T00:00:00Z
A. hydrophila	SAMN17083349	PRJNA685342	GCA_016729605.1	JAEHJS01	CN17A0078	Contig	4.68002	61.7	96.8102	A. hydrophila	2021-01-20T00:00:00Z
A. hydrophila	SAMN18022882	PRJNA703737	GCA_018682315.1	JAFIMN01	HIa5mS2	Contig	4.9738	61.2	96.8089	A. hydrophila	2021-06-02T00:00:00Z
A. hydrophila	SAMN17101835	PRJNA685948	GCA_018360025.1	JAGDEM01	ATCC 7966	Contig	4.68071	61.6	96.9554	A. hydrophila	2021-05-14T00:00:00Z
A. hydrophila	SAMN21894389	PRJNA767215	GCA_020257365.1	JAIWZB01	LPL-1	Contig	5.05084	60.8	96.8997	A. hydrophila	2021-10-04T00:00:00Z
A. hydrophila	SAMN21168047	PRJNA759416	GCA_020639395.1	JAJDSS01	71328	Contig	4.85695	61.4	96.8447	A. hydrophila	2021-10-26T00:00:00Z
A. hydrophila	SAMN02597476	PRJNA237913	GCA_000708105.1	JDWB01	NF1	Contig	4.80653	61.1	96.7934	A. hydrophila	2014-06-16T00:00:00Z
A. hydrophila	SAMN02597477	PRJNA237917	GCA_000708065.1	JDWC01	NF2	Contig	4.78711	61.3	96.794	A. hydrophila	2014-06-16T00:00:00Z
A. hydrophila	SAMN02643440	PRJNA183200	GCA_000586055.1	JEML01	226	Contig	5.11106	60.9	96.9295	A. hydrophila	2014-03-07T00:00:00Z
A. hydrophila	SAMN02673382	PRJNA236257	GCA_000626755.1	JFJO01	AD9	Contig	4.90707	61.3	96.9456	A. hydrophila	2014-04-11T00:00:00Z
A. hydrophila	SAMN02892980	PRJNA253773	GCA_000724965.1	JPEH01	RB-AH	Contig	5.08893	60.8	96.8437	A. hydrophila	2014-07-11T00:00:00Z
A. hydrophila	SAMN03113148	PRJNA264123	GCA_000783255.1	JRWS01	M013	Contig	4.96772	61	96.825	A. hydrophila	2014-11-14T00:00:00Z
A. hydrophila	SAMN03162034	PRJNA265923	GCA_000786315.1	JSWA01	M023	Contig	4.91453	60.9	96.8352	A. hydrophila	2014-11-23T00:00:00Z
A. hydrophila	SAMN03154072	PRJNA265924	GCA_000803185.1	JSXE01	M062	Contig	4.97435	61.1	96.9935	A. hydrophila	2014-12-17T00:00:00Z
A. hydrophila	SAMN02934532	PRJNA231221	GCA_000783635.2	JTBD02	FDAARGOS_78	Contig	4.92727	61	96.8937	A. hydrophila	2014-11-14T00:00:00Z
A. hydrophila	SAMN04253181	PRJNA301651	GCA_001535585.1	LNUR01	TN-97-08	Contig	5.08731	60.8	96.8583	A. hydrophila	2016-01-25T00:00:00Z
A. hydrophila	SAMN04274131	PRJNA302467	GCA_001604835.1	LRRV01	AL09-79	Contig	4.96786	60.9	96.8047	A. hydrophila	2016-03-31T00:00:00Z
A. hydrophila	SAMN04273360	PRJNA302455	GCA_001604855.1	LRRW01	AL10-121	Contig	4.96991	60.9	96.8292	A. hydrophila	2016-03-31T00:00:00Z
A. hydrophila	SAMN04274132	PRJNA302468	GCA_001604895.1	LRRX01	ML09-121	Contig	4.96594	60.9	96.7871	A. hydrophila	2016-03-31T00:00:00Z
A. hydrophila	SAMN04274135	PRJNA302469	GCA_001604905.1	LRRY01	ML09-122	Contig	4.96999	60.9	96.8198	A. hydrophila	2016-03-31T00:00:00Z
A. hydrophila	SAMN04939662	PRJNA320461	GCA_001717755.1	LXME01	2JBN101	Contig	5.08689	60.8	96.8771	A. hydrophila	2016-08-31T00:00:00Z
A. hydrophila	SAMN05187193	PRJNA323709	GCA_001684445.1	LYXN01	AH-1	Contig	5.12318	60.9	96.8547	A. hydrophila	2016-07-13T00:00:00Z
A. hydrophila	SAMN04967787	PRJNA321178	GCA_001705905.1	LYZF01	AL97-91	Contig	4.83027	61.1894	96.8579	A. hydrophila	2016-08-17T00:00:00Z
A. hydrophila	SAMN04967900	PRJNA321182	GCA_001705915.1	LYZG01	MN98-04	Contig	4.88294	61.0967	96.8114	A. hydrophila	2016-08-17T00:00:00Z
A. hydrophila	SAMN04967902	PRJNA321184	GCA_001705945.1	LYZH01	Arkansas 2010	Contig	4.97356	60.9	96.7637	A. hydrophila	2016-08-17T00:00:00Z
A. hydrophila	SAMN05294042	PRJNA326907	GCA_001756325.1	MAKI01	M052	Contig	4.97305	61.1	96.9334	A. hydrophila	2016-10-11T00:00:00Z
A. hydrophila	SAMN05294043	PRJNA326908	GCA_001756345.1	MAKJ01	M053	Contig	4.96091	61.1	96.9623	A. hydrophila	2016-10-11T00:00:00Z
A. hydrophila	SAMN06233223	PRJNA361399	GCA_001982465.1	MTPO01	Ah-HSP	Contig	5.0285	61.1759	96.8122	A. hydrophila	2017-02-01T00:00:00Z
A. hydrophila	SAMN04286972	PRJNA430813	GCA_002918915.1	PQLL01	AHNIH2	Contig	5.3644	60.8	96.7967	A. hydrophila	2018-02-06T00:00:00Z
A. hydrophila	SAMN08519208	PRJNA433857	GCA_003323285.1	PUTQ01	AFG_SD03_1510_Ahy_093	Contig	4.99756	61.1	96.8577	A. hydrophila	2018-07-15T00:00:00Z
A. hydrophila	SAMEA4076704	PRJEB6403	GCA_900445175.1	UFSL01	NCTC8049	Contig	4.75236	61.6	96.8714	A. hydrophila	2018-08-06T00:00:00Z
A. hydrophila	SAMN12097418	PRJNA528964	GCA_019742435.1	VHIW01	4484	Contig	4.82706	61.2	96.787	A. hydrophila	2021-08-24T00:00:00Z
A. hydrophila	SAMN12097414	PRJNA528964	GCA_019742455.1	VHIX01	2961	Contig	4.83807	61.5	96.9025	A. hydrophila	2021-08-24T00:00:00Z
A. hydrophila	SAMN12706444	PRJNA564235	GCA_015353175.1	VWTU01	A34a	Contig	4.98859	60.7	96.4097	A. hydrophila	2020-11-11T00:00:00Z
A. hydrophila	SAMN13354297	PRJNA591221	GCA_018094725.1	WNLG01	On9M	Contig	4.9292	61.1	96.9267	A. hydrophila	2021-04-19T00:00:00Z
A. hydrophila	SAMN13387565	PRJNA591768	GCA_018094775.1	WOCB01	LaG38	Contig	4.74888	61.5	96.983	A. hydrophila	2021-04-19T00:00:00Z
A. hydrophila	SAMN13389033	PRJNA591795	GCA_018094805.1	WOCC01	OnP22	Contig	4.77551	61.5	96.9632	A. hydrophila	2021-04-19T00:00:00Z
A. hydrophila	SAMEA2752399	PRJEB7049	GCA_000820325.1	CDDC01	CIP 107985	Scaffold	4.68256	61.6	96.7734	A. hydrophila	2014-11-24T00:00:00Z
A. hydrophila	SAMN06453168	PRJNA348753	GCA_002297625.1	DBMF01	UBA705	Scaffold	4.25378	61.6	96.6786	A. hydrophila	2017-09-12T00:00:00Z
A. hydrophila	SAMN05878295	PRJEB18852	GCA_900155975.1	FTME01	RU34A	Scaffold	4.83377	61.2	96.4758	A. hydrophila	2017-01-14T00:00:00Z
A. hydrophila	SAMN05880569	PRJEB18864	GCA_900156325.1	FTNG01	RU34C	Scaffold	4.8125	61.2	96.4844	A. hydrophila	2017-01-14T00:00:00Z
A. hydrophila	SAMN13424805	PRJNA592442	GCA_019399965.1	JAABKF01	Brac54	Scaffold	4.74923	61.5	96.9438	A. hydrophila	2021-07-29T00:00:00Z
A. hydrophila	SAMN13412801	PRJNA592155	GCA_019399995.1	JAABKG01	Pi11	Scaffold	4.77404	61.4	96.9396	A. hydrophila	2021-07-29T00:00:00Z
A. hydrophila	SAMN13427745	PRJNA592528	GCA_019399935.1	JAABKI01	Aer_Brac46	Scaffold	4.89742	61.3	96.8962	A. hydrophila	2021-07-29T00:00:00Z
A. hydrophila	SAMN13339007	PRJNA590794	GCA_019348635.1	JAACMX01	GTCBM_22	Scaffold	5.16562	61	96.8425	A. hydrophila	2021-07-26T00:00:00Z
A. hydrophila	SAMN13382606	PRJNA591484	GCA_019348745.1	JAADJL01	Aer_On19M	Scaffold	4.80127	61.5	96.8167	A. hydrophila	2021-07-26T00:00:00Z
A. hydrophila	SAMN13383158	PRJNA591552	GCA_019348795.1	JAADJN01	Aer_On1M	Scaffold	4.96054	61	96.8867	A. hydrophila	2021-07-26T00:00:00Z
A. hydrophila	SAMN15915178	PRJNA659547	GCA_021735805.1	JACSWK01	Ah_On10M	Scaffold	5.14689	61.1	96.8342	A. hydrophila	2022-01-31T00:00:00Z
A. hydrophila	SAMN15915372	PRJNA659551	GCA_021735825.1	JACSWL01	Ah_On23M	Scaffold	5.27597	61.1	96.8574	A. hydrophila	2022-01-31T00:00:00Z
A. hydrophila	SAMN15915553	PRJNA659562	GCA_021735845.1	JACSWM01	Ah_On16M	Scaffold	5.1221	61.3	96.778	A. hydrophila	2022-01-31T00:00:00Z
A. hydrophila	SAMN18099584	PRJNA705736	GCA_017315485.1	JAFLWS01	S73-1	Scaffold	4.71974	61.4	96.2576	A. hydrophila	2021-03-10T00:00:00Z
A. hydrophila	SAMN27512291	PRJNA823662	GCA_023016135.1	JALKAG01	Ah2101	Scaffold	5.18896	60.8	96.8471	A. hydrophila	2022-04-16T00:00:00Z
A. hydrophila	SAMN03197759	PRJNA267549	GCA_001057275.1	JVCD01	56_AHYD	Scaffold	4.68375	61.6	96.8477	A. hydrophila	2015-07-10T00:00:00Z
A. hydrophila	SAMN03197725	PRJNA267549	GCA_001055245.1	JVDL01	53_AHYD	Scaffold	4.67151	61.6	96.8368	A. hydrophila	2015-07-10T00:00:00Z
A. hydrophila	SAMN03197714	PRJNA267549	GCA_001057115.1	JVDW01	52_AHYD	Scaffold	4.68345	61.6	96.7965	A. hydrophila	2015-07-10T00:00:00Z
A. hydrophila	SAMN03197692	PRJNA267549	GCA_001055195.1	JVES01	50_AHYD	Scaffold	4.66846	61.6	96.8875	A. hydrophila	2015-07-10T00:00:00Z
A. hydrophila	SAMN03197672	PRJNA267549	GCA_001056955.1	JVFM01	48_AHYD	Scaffold	4.70016	61.6	96.9011	A. hydrophila	2015-07-10T00:00:00Z
A. hydrophila	SAMN03742454	PRJNA297179	GCA_002834265.1	LSZC01	AH1	Scaffold	4.76103	61.4	96.8391	A. hydrophila	2017-12-12T00:00:00Z
A. hydrophila	SAMN05212262	PRJNA324645	GCA_014332675.1	LZDC01	PW01	Scaffold	4.71516	61.4	96.3379	A. hydrophila	2020-08-28T00:00:00Z
A. hydrophila	SAMN05791072	PRJNA343595	GCA_014839605.1	MJGE01	4LNC202	Scaffold	4.99989	60.9	96.775	A. hydrophila	2020-09-30T00:00:00Z
A. hydrophila	SAMN05792599	PRJNA343741	GCA_001939675.1	MJGY01	4LNG101	Scaffold	4.98829	60.1	96.7948	A. hydrophila	2017-01-09T00:00:00Z
A. hydrophila	SAMN06112127	PRJNA356344	GCA_001937135.1	MRDF01	HZAUAH	Scaffold	5.03559	60.9	96.8157	A. hydrophila	2017-01-05T00:00:00Z
A. hydrophila	SAMN05721785	PRJNA341407	GCA_001999685.1	MTGJ01	ATCC 7966	Scaffold	4.67383	61.6	96.8823	A. hydrophila	2017-02-13T00:00:00Z
A. hydrophila	SAMN06618438	PRJNA379721	GCA_002093135.1	NADM01	Ah DBHS101	Scaffold	4.99895	60.9	96.8087	A. hydrophila	2017-04-17T00:00:00Z
A. hydrophila	SAMN06674713	PRJNA381330	GCA_002114075.1	NBOV01	BSK-10	Scaffold	4.96331	61	96.9645	A. hydrophila	2017-04-28T00:00:00Z
A. hydrophila	SAMN06675356	PRJNA381370	GCA_002115515.1	NBWY01	TPS-30	Scaffold	4.93286	61.2	96.8979	A. hydrophila	2017-04-28T00:00:00Z
A. hydrophila	SAMN07312778	PRJNA391781	GCA_006243205.1	NKWA01	PAQ091014-21	Scaffold	4.78107	61.3	96.7626	A. hydrophila	2019-06-11T00:00:00Z
A. hydrophila	SAMN07312776	PRJNA391781	GCA_006243265.1	NKWC01	PAQ091014-12	Scaffold	4.97282	61.4	96.8932	A. hydrophila	2019-06-11T00:00:00Z
A. hydrophila	SAMN07312775	PRJNA391781	GCA_006243275.1	NKWD01	PAQ091014-9	Scaffold	4.92733	60.9	96.7775	A. hydrophila	2019-06-11T00:00:00Z
A. hydrophila	SAMN07312773	PRJNA391781	GCA_006243365.1	NKWF01	PAQ091014-1	Scaffold	4.9374	60.9	96.7446	A. hydrophila	2019-06-11T00:00:00Z
A. hydrophila	SAMN07312756	PRJNA391781	GCA_006246385.1	NKWV01	BAQ071013-136	Scaffold	4.96643	61	96.8486	A. hydrophila	2019-06-11T00:00:00Z
A. hydrophila	SAMN07312749	PRJNA391781	GCA_006246455.1	NKXB01	ARS-131-14	Scaffold	4.92913	60.9	96.7131	A. hydrophila	2019-06-11T00:00:00Z
A. hydrophila	SAMN07312742	PRJNA391781	GCA_006246545.1	NKXI01	2014-10509-28-27	Scaffold	4.95622	61.1	96.8867	A. hydrophila	2019-06-11T00:00:00Z
A. hydrophila	SAMN09704980	PRJNA482427	GCA_014324385.1	QQBF01	W37	Scaffold	5.03413	60.8	96.8627	A. hydrophila	2020-08-28T00:00:00Z
A. hydrophila	SAMN10457754	PRJNA506284	GCA_003849735.1	RQKC01	Aer284	Scaffold	4.81973	61.2	96.695	A. hydrophila	2018-11-28T00:00:00Z
A. hydrophila	SAMN13513309	PRJNA594349	GCA_016805345.1	WSYK01	Aer_WatGTCBM23	Scaffold	4.82339	61.3	96.7735	A. hydrophila	2021-02-03T00:00:00Z
A. hydrophila	SAMN13512719	PRJNA594328	GCA_016805405.1	WSYM01	Aer_On29M	Scaffold	4.77295	61.5	96.8494	A. hydrophila	2021-02-03T00:00:00Z
A. hydrophila	SAMN13521181	PRJNA594573	GCA_019348835.1	WTZB01	Aer_OnAA	Scaffold	4.73548	61.5	96.9857	A. hydrophila	2021-07-26T00:00:00Z
A. hydrophila	SAMN13525389	PRJNA594645	GCA_019348855.1	WTZC01	Aer_OnRU2	Scaffold	5.24029	60.8	96.8838	A. hydrophila	2021-07-26T00:00:00Z
A. hydrophila	SAMN13526581	PRJNA594661	GCA_019348875.1	WTZD01	Aer_On3M	Scaffold	5.21644	60.8	96.9444	A. hydrophila	2021-07-26T00:00:00Z
A. hydrophila	SAMN13522434	PRJNA594706	GCA_019348895.1	WTZE01	Aer_OnRU3	Scaffold	5.23718	60.8	96.8474	A. hydrophila	2021-07-26T00:00:00Z
A. hydrophila	SAMN13499920	PRJNA594013	GCA_019348935.1	WTZF01	Aer_On22M	Scaffold	5.00895	61	96.7923	A. hydrophila	2021-07-26T00:00:00Z
A. hydrophila	SAMN13541507	PRJNA594949	GCA_019348925.1	WTZI01	Aer_Brac14	Scaffold	4.97147	61.2	96.9204	A. hydrophila	2021-07-26T00:00:00Z
A. hydrophila	SAMN13541511	PRJNA594950	GCA_019348915.1	WTZJ01	Aer_On27M	Scaffold	4.93776	61.1	96.7242	A. hydrophila	2021-07-26T00:00:00Z
A. jandaei	SAMD00276024	PRJDB11115	GCA_016865345.1	AP024466	JUNP479	Complete	4.54115	58.9911	96.7028	A. jandaei	2021-02-02T00:00:00Z
A. jandaei	SAMN12097416	PRJNA528964	GCA_014217505.1	CP043322	3299	Complete	4.576	58.9	96.6828	A. jandaei	2020-08-17T00:00:00Z
A. jandaei	SAMN12097417	PRJNA528964	GCA_014217485.1	CP043321	3348	Complete	4.56542	58.9	96.6817	A. jandaei	2020-08-17T00:00:00Z
A. jandaei	SAMN13926352	PRJNA528964	GCA_018802365.1	CP053882	3036	Complete	4.59255	59	96.7533	A. jandaei	2021-06-09T00:00:00Z
A. jandaei	SAMN13926353	PRJNA528964	GCA_018802325.1	CP053881	4608	Complete	4.50763	59	96.6491	A. jandaei	2021-06-09T00:00:00Z
A. jandaei	SAMN13926354	PRJNA528964	GCA_018802265.1	CP053879	4956	Complete	4.65323	58.5139	96.7842	A. jandaei	2021-06-09T00:00:00Z
A. jandaei	SAMN16357155	PRJNA231221	GCA_016127195.1	CP066092	FDAARGOS_986	Complete	4.55108	59	100	A. jandaei	2020-12-20T00:00:00Z
A. jandaei	SAMN13335576	PRJNA590577	GCA_017750905.1	CP046270	GTBM29	Chromosome	4.70903	58.7	96.6877	A. jandaei	2021-04-05T00:00:00Z
A. jandaei	SAMN13547657	PRJNA595181	GCA_017310175.1	CP050701	Aer_Pi19.1HPAS	Chromosome	4.55456	58.8813	96.6416	A. jandaei	2021-03-09T00:00:00Z
A. jandaei	SAMN17793884	PRJNA668870	GCA_016902955.1	CP070221	Colony119	Chromosome	5.10039	54.8	96.7168	A. jandaei	2021-02-17T00:00:00Z
A. jandaei	SAMN17793891	PRJNA668870	GCA_016902935.1	CP070220	Colony25	Chromosome	4.57354	56.4	96.7261	A. jandaei	2021-02-17T00:00:00Z
A. jandaei	SAMN21402690	PRJNA231221	GCA_020341535.1	CP084376	FDAARGOS_1523	Chromosome	4.54556	59	99.9774	A. jandaei	2021-10-07T00:00:00Z
A. jandaei	SAMN13343509	PRJNA590949	GCA_019348615.1	JAACNC01	GT15	Contig	4.60755	58.8	96.9278	A. jandaei	2021-07-26T00:00:00Z
A. jandaei	SAMN17083381	PRJNA685342	GCA_016728915.1	JAEHIN01	CN17A0176	Contig	4.31351	59.2	96.6683	A. jandaei	2021-01-20T00:00:00Z
A. jandaei	SAMN17083367	PRJNA685342	GCA_016729225.1	JAEHJA01	CN17A0119	Contig	4.68707	58.6	96.5845	A. jandaei	2021-01-20T00:00:00Z
A. jandaei	SAMN17083365	PRJNA685342	GCA_016729205.1	JAEHJC01	CN17A0115	Contig	4.50348	58.9	96.6683	A. jandaei	2021-01-20T00:00:00Z
A. jandaei	SAMN17083362	PRJNA685342	GCA_016729325.1	JAEHJF01	CN17A0104	Contig	4.41822	59	96.5828	A. jandaei	2021-01-20T00:00:00Z
A. jandaei	SAMN17083351	PRJNA685342	GCA_016729525.1	JAEHJQ01	CN17A0084	Contig	4.5111	58.9	96.7605	A. jandaei	2021-01-20T00:00:00Z
A. jandaei	SAMN02597482	PRJNA237126	GCA_000708125.1	JFDL01	Riv2	Contig	4.47809	59	96.7387	A. jandaei	2014-06-16T00:00:00Z
A. jandaei	SAMN10395257	PRJNA504557	GCA_009749285.1	RPDF01	82	Contig	4.75718	58.5	96.7489	A. jandaei	2019-12-13T00:00:00Z
A. jandaei	SAMN10457755	PRJNA506284	GCA_003849685.1	RQKB01	Aer337	Contig	4.70633	58.6	96.5526	A. jandaei	2018-11-28T00:00:00Z
A. jandaei	SAMEA2752417	PRJEB7031	GCA_000819955.1	CDBV01	CECT 4228	Scaffold	4.50035	59	99.9822	A. jandaei	2014-11-24T00:00:00Z
A. jandaei	SAMN13344030	PRJNA590971	GCA_019348715.1	JAACNF01	Pi 2.2 HP AS	Scaffold	4.57411	58.8	96.8219	A. jandaei	2021-07-26T00:00:00Z
A. jandaei	SAMN14124565	PRJNA607235	GCA_016805365.1	JAAKGH01	Aer_On5M	Scaffold	4.51253	59	96.4238	A. jandaei	2021-02-03T00:00:00Z
A. jandaei	SAMN15915549	PRJNA659560	GCA_021735865.1	JACTGU01	Aj_Pi13.2HPAS	Scaffold	4.89218	58.7	96.7523	A. jandaei	2022-01-31T00:00:00Z
A. jandaei	SAMN07312772	PRJNA391781	GCA_006243385.1	NKWG01	Ho603	Scaffold	4.63112	58.5	96.5768	A. jandaei	2019-06-11T00:00:00Z
A. jandaei	SAMN08457750	PRJNA432735	GCA_002925765.1	PRCV01	IMET J	Scaffold	4.72621	58.4	96.7372	A. jandaei	2018-02-12T00:00:00Z
A. jandaei	SAMN13428651	PRJNA592537	GCA_016805325.1	WOXB01	Aer_On4M	Scaffold	4.5283	59	96.5141	A. jandaei	2021-02-03T00:00:00Z
A. lacus	SAMN03023876	PRJNA260478	GCA_000764665.1	JRGM01	AE122			59	100	A. lacus	2014-10-08T00:00:00Z
A. media	SAMD00194563	PRJDB6962	GCA_014161425.1	AP022188	WP7-W18-ESBL-02	Complete	4.75824	61	97.4075	A. media	2020-07-21T23:42:00Z
A. media	SAMN02472129	PRJNA170164	GCA_000287215.3	CP007567	WS	Complete	4.78843	60.6889	97.2407	A. media	2014-04-22T00:00:00Z
A. media	SAMN11269566	PRJNA529511	GCA_013085725.1	CP038443	R1-18	Complete	4.7434	60.9	96.9144	A. media	2020-05-14T00:00:00Z
A. media	SAMN11269567	PRJNA529511	GCA_013085745.1	CP038444	T5-8	Complete	4.79177	60.8	97.1221	A. media	2020-05-14T00:00:00Z
A. media	SAMN11269568	PRJNA529511	GCA_013085765.1	CP038445	R25-3	Complete	4.87916	60.6242	97.1455	A. media	2020-05-14T00:00:00Z
A. media	SAMN11269569	PRJNA529511	GCA_013085785.1	CP038448	R50-22	Complete	5.14721	60.2388	97.1735	A. media	2020-05-14T00:00:00Z
A. media	SAMN12671375	PRJNA563308	GCA_014109865.1	CP043579	R1-26	Complete	4.66579	60.8	96.8825	A. media	2020-08-07T00:00:00Z
A. media	SAMN13876930	PRJNA601918	GCA_009931135.1	CP047962	MC64	Complete	5.01837	60.4292	97.3719	A. media	2020-01-27T00:00:00Z
A. media	SAMN17256260	PRJNA690656	GCA_016653695.1	CP067417	E31	Complete	5.31182	60.2073	97.1917	A. media	2021-01-17T00:00:00Z
A. media	SAMN19237318	PRJNA730636	GCA_020423125.1	CP075564	TR3_1	Complete	4.53103	61.1876	100	A. media	2021-10-12T00:00:00Z
A. media	SAMEA5282781	PRJEB31025	GCA_901212365.1	CAAKNK01	KLG6	Contig	4.54284	61.1	97.2198	A. media	2019-05-08T00:00:00Z
A. media	SAMN17101837	PRJNA685948	GCA_018359985.1	JAGDEO01	ATCC 33907	Contig	4.46914	61.2	97.153	A. media	2021-05-14T00:00:00Z
A. media	SAMN03018686	PRJNA260228	GCA_000754915.1	JRBF01	ARB13	Contig	4.61236	61	97.2566	A. media	2014-09-16T00:00:00Z
A. media	SAMN03018687	PRJNA260227	GCA_000754925.1	JRBG01	ARB20	Contig	4.6201	61	97.2756	A. media	2014-09-16T00:00:00Z
A. media	SAMEA2752416	PRJEB7032	GCA_000819985.1	CDBZ01	CECT 4232	Scaffold	4.48434	61.1	97.1691	A. media	2014-11-24T00:00:00Z
A. molluscorum	SAMN02471397	PRJNA183610	GCA_000388115.1	AQGQ01	848		4.23617	59.2	100	A. molluscorum	2013-05-03T00:00:00Z
A. piscicola	SAMN05187196	PRJNA323710	GCA_001684435.1	LYXO01	AH-3	Contig	4.88688	59.8	97.709	A. piscicola	2016-07-13T00:00:00Z
A. piscicola	SAMEA2752415	PRJEB7033	GCA_000820005.1	CDBL01	LMG 24783	Scaffold	5.17797	59.2	100	A. piscicola	2014-11-24T00:00:00Z
A. popoffii	SAMN18685274	PRJNA720925	GCA_018138755.1	JAGRZL01	ID682	Contig	4.67619	58.6	98.2443	A. popoffii	2021-04-24T00:00:00Z
A. popoffii	SAMEA2752414	PRJEB7034	GCA_000820025.1	CDBI01	CIP 105493	Scaffold	4.76247	58.6	100	A. popoffii	2014-11-24T00:00:00Z
A. rivipollensis	SAMN08721782	PRJNA438570	GCA_003015165.1	CP027856	KN-Mc-11N1	Complete	4.5089	61.9	100	A. rivipollensis	2018-03-26T00:00:00Z
A. rivipollensis	SAMN14091307	PRJNA606446	GCA_010974815.1	JAAIKZ01	G87	Contig	4.66303	61.1	97.3887	A. rivipollensis	2020-02-23T00:00:00Z
A. rivipollensis	SAMN14091306	PRJNA606446	GCA_010974825.1	JAAILA01	G78	Contig	4.53151	61.5	97.2921	A. rivipollensis	2020-02-23T00:00:00Z
A. rivipollensis	SAMN14091304	PRJNA606446	GCA_010974925.1	JAAILC01	G36	Contig	4.53064	61.5	97.2753	A. rivipollensis	2020-02-23T00:00:00Z
A. rivipollensis	SAMN14091305	PRJNA606446	GCA_010974915.1	JAAILB01	G42	Scaffold	4.5845	61.3	97.2288	A. rivipollensis	2020-02-23T00:00:00Z
A. rivipollensis	SAMN24244992	PRJNA762299	GCA_021441245.1	JAKCNB01	INSAq177	Scaffold	4.57515	61.4	97.1532	A. rivipollensis	2022-01-11T00:00:00Z
A. rivipollensis	SAMN24244994	PRJNA762299	GCA_021441265.1	JAKCND01	INSAq180	Scaffold	4.64758	61.6	97.2379	A. rivipollensis	2022-01-11T00:00:00Z
A. rivuli	SAMN20256631	PRJNA747139	GCA_020149575.1	CP079742	20-VB00005	Complete	4.35793	59.9	100	A. rivuli	2021-09-27T00:00:00Z
A. rivuli	SAMEA2752413	PRJEB7035	GCA_000820045.1	CDBJ01	DSM 22539	Scaffold	4.53415	60	98.1176	A. rivuli	2014-11-24T00:00:00Z
A. salmonicida	SAMN02469939	PRJNA264317	GCA_003692675.1	CP027000	01-B526	Contig	4.92793	58.3	97.4013	A. salmonicida	2011-11-10T00:00:00Z
A. salmonicida	SAMN02603664	PRJNA16723	GCA_000196395.1	CP000644	A449	Complete	5.04054	58.1696	97.4723	A. salmonicida	2007-04-06T00:00:00Z
A. salmonicida	SAMN04208118	PRJNA299262	GCA_002735225.1	CP022426	34mel	Complete	5.01265	58.3	97.164	A. salmonicida	2017-10-27T00:00:00Z
A. salmonicida	SAMN04449844	PRJNA310296	GCA_001643275.2	CP048223	J223	Complete	4.89768	58.3534	97.4012	A. salmonicida	2020-01-29T00:00:00Z
A. salmonicida	SAMN05735119	PRJNA342065	GCA_002313065.1	CP017143	RFAS1	Complete	4.91753	58.2741	97.5336	A. salmonicida	2017-09-19T00:00:00Z
A. salmonicida	SAMN06812489	PRJNA383853	GCA_002180335.1	CP021654	O23A	Complete	4.93534	58.1473	97.6417	A. salmonicida	2017-06-08T00:00:00Z
A. salmonicida	SAMN07276469	PRJNA391818	GCA_002214245.1	CP022175	S121	Complete	5.06986	58.2429	97.571	A. salmonicida	2017-07-03T00:00:00Z
A. salmonicida	SAMN07276873	PRJNA391844	GCA_002214265.1	CP022186	S68	Complete	4.88082	58.4458	97.501	A. salmonicida	2017-07-03T00:00:00Z
A. salmonicida	SAMN07276874	PRJNA391845	GCA_002214305.1	CP022181	S44	Complete	5.08291	58.2343	97.5652	A. salmonicida	2017-07-03T00:00:00Z
A. salmonicida	SAMN07410266	PRJNA264317	GCA_002764135.1	CP022550	A527	Complete	4.80625	58.7	97.0674	A. salmonicida	2017-11-13T00:00:00Z
A. salmonicida	SAMN11172869	PRJNA264317	GCA_008370735.1	CP038102	SHY16-3432	Complete	5.00822	58.2935	97.3905	A. salmonicida	2019-09-12T00:00:00Z
A. salmonicida	SAMN13518349	PRJNA594426	GCA_009858115.1	CP047374	J409	Complete	4.73283	58.5924	97.5749	A. salmonicida	2020-01-13T00:00:00Z
A. salmonicida	SAMN13518350	PRJNA594426	GCA_009858135.1	CP047376	J410	Complete	4.69015	58.6399	97.5059	A. salmonicida	2020-01-13T00:00:00Z
A. salmonicida	SAMN13518351	PRJNA594426	GCA_012933685.1	CP052034	J411	Complete	4.71517	58.6257	97.5089	A. salmonicida	2020-04-30T00:00:00Z
A. salmonicida	SAMN14260301	PRJNA609824	GCA_014872735.1	CP060030	BR19001YR	Complete	4.98219	58.2045	97.4519	A. salmonicida	2020-10-08T00:00:00Z
A. salmonicida	SAMN14325646	PRJNA610908	GCA_019443805.1	CP049830	RZ6S-1	Complete	5.19121	58.1471	97.5656	A. salmonicida	2021-08-03T00:00:00Z
A. salmonicida	SAMN14351711	PRJNA611880	GCA_019443825.1	CP050187	RZ6S-1	Complete	5.06312	58.2194	97.4506	A. salmonicida	2021-08-03T00:00:00Z
A. salmonicida	SAMN14515089	PRJNA622411	GCA_012931585.1	CP051883	SRW-OG1	Complete	4.62172	59	97.1118	A. salmonicida	2020-04-29T00:00:00Z
A. salmonicida	SAMN22480857	PRJNA773379	GCA_020683025.1	CP085533	890054	Complete	5.04467	58.2308	97.4013	A. salmonicida	2021-10-31T00:00:00Z
A. salmonicida	SAMN17793885	PRJNA668870	GCA_019394985.1	CP080045	Colony462	Chromosome	4.80635	58.6	97.2082	A. salmonicida	2021-07-29T00:00:00Z
A. salmonicida	SAMN17793886	PRJNA668870	GCA_019394965.1	CP080044	Colony197	Chromosome	4.80635	58.6	97.2081	A. salmonicida	2021-07-29T00:00:00Z
A. salmonicida	SAMN17793888	PRJNA668870	GCA_019394925.1	CP080043	Colony314	Chromosome	4.80635	58.6	97.2859	A. salmonicida	2021-07-29T00:00:00Z
A. salmonicida	SAMN17793889	PRJNA668870	GCA_019394845.1	CP080042	Colony381	Chromosome	4.80635	58.5	97.3089	A. salmonicida	2021-07-29T00:00:00Z
A. salmonicida	SAMN17793890	PRJNA668870	GCA_019394755.1	CP080041	Colony418	Chromosome	4.80635	58.3	97.8259	A. salmonicida	2021-07-29T00:00:00Z
A. salmonicida	SAMN02470909	PRJNA175472	GCA_000315855.2	AMQG02	AS03	Contig	4.95838	58.3	97.401	A. salmonicida	2012-11-29T00:00:00Z
A. salmonicida	SAMN03322533	PRJNA198485	GCA_000447435.2	ARYZ02	34mel	Contig	4.76735	58.5	97.1027	A. salmonicida	2013-08-15T00:00:00Z
A. salmonicida	SAMD00000014	PRJDB242	GCA_000647955.1	BAWQ01	NBRC 13784	Contig	4.50226	58.8	97.4703	A. salmonicida	2014-04-15T20:32:00Z
A. salmonicida	SAMEA104338356	PRJEB6403	GCA_900683655.1	CAACYG01	3012STDY7122732	Contig	4.8323	58.5	97.4445	A. salmonicida	2019-02-20T00:00:00Z
A. salmonicida	SAMN16663060	PRJNA264317	GCA_016918885.1	JADKRF01	BBCC2887	Contig	4.7641	58.5	97.4226	A. salmonicida	2021-02-22T00:00:00Z
A. salmonicida	SAMN17709026	PRJNA264317	GCA_016811055.1	JAFBAV01	2004-072	Contig	4.7515	58.5	97.3737	A. salmonicida	2021-02-06T00:00:00Z
A. salmonicida	SAMN18904053	PRJNA725799	GCA_018274765.1	JAGUQQ01	JAOP-5	Contig	5.0115	58.6	97.0368	A. salmonicida	2021-05-04T00:00:00Z
A. salmonicida	SAMN27544343	PRJNA698804	GCA_023108375.1	JALKVL01	VI-88/09/03175	Contig	4.73813	58.5	97.3573	A. salmonicida	2022-04-25T00:00:00Z
A. salmonicida	SAMN03120844	PRJNA264317	GCA_000786795.1	JRYV01	2009-144K3	Contig	4.95883	58.3	97.2896	A. salmonicida	2014-11-25T00:00:00Z
A. salmonicida	SAMN03120845	PRJNA264317	GCA_000786805.1	JRYW01	2004-05MF26	Contig	5.02109	58.3	97.2648	A. salmonicida	2014-11-25T00:00:00Z
A. salmonicida	SAMN03395036	PRJNA264317	GCA_001466435.1	JZTG01	Y567	Contig	4.55484	58.9	97.6843	A. salmonicida	2015-12-15T00:00:00Z
A. salmonicida	SAMN03396265	PRJNA264317	GCA_001466445.1	JZTI01	JF4097	Contig	4.30764	58.7	97.4315	A. salmonicida	2015-12-15T00:00:00Z
A. salmonicida	SAMN03421178	PRJNA264317	GCA_002110585.1	LAIS01	M15879-11	Contig	5.03466	58.1	97.382	A. salmonicida	2017-04-26T00:00:00Z
A. salmonicida	SAMN03421189	PRJNA264317	GCA_005476635.1	LAIT01	M16474-11	Contig	4.95655	58.4	97.2784	A. salmonicida	2019-05-17T00:00:00Z
A. salmonicida	SAMN04226662	PRJNA264317	GCA_001902165.1	LMTK01	09-0167	Contig	4.89297	58.4	97.3348	A. salmonicida	2016-12-13T00:00:00Z
A. salmonicida	SAMN04219606	PRJNA264317	GCA_002811185.1	LMTT01	M22710-11	Contig	4.85913	58.4	97.3109	A. salmonicida	2017-12-05T00:00:00Z
A. salmonicida	SAMN04272881	PRJNA264317	GCA_004151085.1	LNGB01	m11743-09	Contig	4.86172	58.4	97.2873	A. salmonicida	2019-02-08T00:00:00Z
A. salmonicida	SAMN04449999	PRJNA310296	GCA_001643305.1	LSGW01	ATCC 33658	Contig	4.72814	58.5	97.45	A. salmonicida	2016-05-13T00:00:00Z
A. salmonicida	SAMN04450000	PRJNA310296	GCA_001643355.1	LSGX01	J227	Contig	4.69715	58.5	97.4519	A. salmonicida	2016-05-13T00:00:00Z
A. salmonicida	SAMN04450001	PRJNA310296	GCA_001643285.1	LSGY01	J231	Contig	4.74694	58.4	97.353	A. salmonicida	2016-05-13T00:00:00Z
A. salmonicida	SAMN05728463	PRJNA264317	GCA_001901975.1	MIIM01	01-B522	Contig	5.16704	58.1	97.3557	A. salmonicida	2016-12-13T00:00:00Z
A. salmonicida	SAMN05728464	PRJNA264317	GCA_001901965.1	MIIN01	170-68	Contig	4.8236	58.4	97.3482	A. salmonicida	2016-12-13T00:00:00Z
A. salmonicida	SAMN05728465	PRJNA264317	GCA_001901985.1	MIIO01	JF2267	Contig	5.05571	58.2	97.3519	A. salmonicida	2016-12-13T00:00:00Z
A. salmonicida	SAMN05728466	PRJNA264317	GCA_001902025.1	MIIP01	m23067-09	Contig	4.91513	58.4	97.2189	A. salmonicida	2016-12-13T00:00:00Z
A. salmonicida	SAMN05728467	PRJNA264317	GCA_001902045.1	MIIQ01	2009-157 K5	Contig	4.86756	58.4	97.2679	A. salmonicida	2016-12-13T00:00:00Z
A. salmonicida	SAMN05728468	PRJNA264317	GCA_001902055.1	MIIR01	2010-47 K18	Contig	4.89563	58.4	97.2436	A. salmonicida	2016-12-13T00:00:00Z
A. salmonicida	SAMN05728470	PRJNA264317	GCA_001902065.1	MIIS01	JF2506	Contig	4.77614	58.4	97.3442	A. salmonicida	2016-12-13T00:00:00Z
A. salmonicida	SAMN05728471	PRJNA264317	GCA_001902105.1	MIIT01	JF2507	Contig	4.77377	58.5	97.2898	A. salmonicida	2016-12-13T00:00:00Z
A. salmonicida	SAMN05728472	PRJNA264317	GCA_001902125.1	MIIU01	JF3517	Contig	4.93514	58.3	97.3634	A. salmonicida	2016-12-13T00:00:00Z
A. salmonicida	SAMN07491057	PRJNA264317	GCA_002883135.1	NQMJ01	M18076-11	Contig	4.43482	58.7	97.4649	A. salmonicida	2018-01-16T00:00:00Z
A. salmonicida	SAMN07450651	PRJNA389557	GCA_002317045.1	NVQH01	ECFood+05	Contig	4.71498	58.8	97.4784	A. salmonicida	2017-09-20T00:00:00Z
A. salmonicida	SAMN08524353	PRJNA264317	GCA_003947355.1	PSZI01	AJ83	Contig	4.80419	58.3	97.5927	A. salmonicida	2018-12-14T00:00:00Z
A. salmonicida	SAMN08524352	PRJNA264317	GCA_003947375.1	PSZJ01	A308	Contig	4.9745	58.2	97.2804	A. salmonicida	2018-12-14T00:00:00Z
A. salmonicida	SAMEA4530645	PRJEB6403	GCA_900445115.1	UAPT01	NCTC12959	Contig	4.93456	58.3	97.3972	A. salmonicida	2018-06-12T00:00:00Z
A. salmonicida	SAMEA80462668	PRJEB6403	GCA_900445125.1	UFSF01	NCTC10402	Contig	4.8682	58.4	97.4375	A. salmonicida	2018-08-06T00:00:00Z
A. salmonicida	SAMN11836207	PRJNA264317	GCA_006044075.1	VCSA01	23055	Contig	4.4195	58.7	97.4454	A. salmonicida	2019-06-05T00:00:00Z
A. salmonicida	SAMN11836206	PRJNA264317	GCA_006044015.1	VCSB01	23053	Contig	4.41756	58.7	97.4394	A. salmonicida	2019-06-05T00:00:00Z
A. salmonicida	SAMN11836205	PRJNA264317	GCA_006043955.1	VCSC01	23051	Contig	4.41733	58.7	97.4421	A. salmonicida	2019-06-05T00:00:00Z
A. salmonicida	SAMN11836204	PRJNA264317	GCA_006044035.1	VCSD01	23056	Contig	4.37136	58.7	97.5396	A. salmonicida	2019-06-05T00:00:00Z
A. salmonicida	SAMN12399690	PRJNA264317	GCA_009725185.1	VOIP01	JF2480	Contig	4.83802	58.6	97.4352	A. salmonicida	2019-12-02T00:00:00Z
A. salmonicida	SAMEA2752412	PRJEB7036	GCA_000820065.1	CDDW01	CIP 103209	Scaffold	4.74015	58.5	97.4652	A. salmonicida	2014-11-24T00:00:00Z
A. salmonicida	SAMN08018182	PRJNA417962	GCA_003483825.1	DMXS01	UBA10746	Scaffold	3.69482	59.1	97.4119	A. salmonicida	2018-09-06T00:00:00Z
A. salmonicida	SAMN08018876	PRJNA417962	GCA_003505635.1	DNXW01	UBA8809	Scaffold	4.65301	59	97.3447	A. salmonicida	2018-09-07T00:00:00Z
A. salmonicida	SAMN24244988	PRJNA762299	GCA_021440455.1	JAKCMZ01	INSAq169	Scaffold	4.16901	58.5	97.1053	A. salmonicida	2022-01-11T00:00:00Z
A. salmonicida	SAMN24244999	PRJNA762299	GCA_021440865.1	JAKCNI01	INSAq195	Scaffold	5.24656	58.4	97.0898	A. salmonicida	2022-01-11T00:00:00Z
A. salmonicida	SAMN03295755	PRJNA264317	GCA_000931985.2	JXTA01	JF3224	Scaffold	4.80617	58.4	97.4396	A. salmonicida	2015-02-24T00:00:00Z
A. salmonicida	SAMN03332961	PRJNA264317	GCA_001499805.2	JYFF01	RS534	Scaffold	4.88951	58.2	97.485	A. salmonicida	2015-12-15T00:00:00Z
A. salmonicida	SAMN03332968	PRJNA264317	GCA_001597895.1	JYFG01	JF3791	Scaffold	4.73037	58.4816	97.3971	A. salmonicida	2016-03-25T00:00:00Z
A. salmonicida	SAMN03395034	PRJNA264317	GCA_001481535.2	JZTF01	Y47	Scaffold	4.71023	58.5	97.5685	A. salmonicida	2015-12-15T00:00:00Z
A. salmonicida	SAMN03395037	PRJNA264317	GCA_001481545.2	JZTH01	Y577	Scaffold	4.73641	58.6	97.1607	A. salmonicida	2015-12-15T00:00:00Z
A. salmonicida	SAMN04529529	PRJNA314146	GCA_002093695.1	LUHO01	BG	Scaffold	4.79029	58.6	97.3393	A. salmonicida	2017-04-14T00:00:00Z
A. salmonicida	SAMN04529550	PRJNA314146	GCA_002093675.1	LUHP01	YK	Scaffold	4.70149	58.6	97.3828	A. salmonicida	2017-04-14T00:00:00Z
A. salmonicida	SAMN07312770	PRJNA391781	GCA_006243325.1	NKWI01	CIP 107036	Scaffold	4.80309	58.5	97.14	A. salmonicida	2019-06-11T00:00:00Z
A. salmonicida	SAMN07312769	PRJNA391781	GCA_006246305.1	NKWJ01	CIP 104757	Scaffold	4.52627	58.8	97.4279	A. salmonicida	2019-06-11T00:00:00Z
A. salmonicida	SAMN07312768	PRJNA391781	GCA_006246315.1	NKWK01	CIP 104001	Scaffold	4.62065	59	97.4012	A. salmonicida	2019-06-11T00:00:00Z
A. salmonicida	SAMN07312767	PRJNA391781	GCA_006246135.1	NKWL01	CIP 103210	Scaffold	4.53777	58.7	97.47	A. salmonicida	2019-06-11T00:00:00Z
A. salmonicida	SAMN07680233	PRJNA408193	GCA_003265515.1	NXBT01	Z5-5	Scaffold	4.70673	58.6	97.4035	A. salmonicida	2018-06-26T00:00:00Z
A. salmonicida	SAMN08524351	PRJNA264317	GCA_003947395.1	PSZK01	947C	Scaffold	4.77973	58.4	97.5356	A. salmonicida	2018-12-14T00:00:00Z
A. salmonicida	SAMN09062889	PRJNA456363	GCA_003259515.1	QLLM01	17	Scaffold	4.89981	58.5	97.0816	A. salmonicida	2018-06-21T00:00:00Z
A. salmonicida	SAMEA4743712	PRJEB27351	GCA_900491655.1	UETH01	Z5-5	Scaffold	4.70673	58.6	97.4035	A. salmonicida	2018-06-24T00:00:00Z
A. sanarellii	SAMN20179300	PRJNA746053	GCA_019334425.1	CP079751	NS1	Complete	5.20638	61.5	97.1831	A. sanarellii	2021-07-25T00:00:00Z
A. sanarellii	SAMEA2752411	PRJEB7037	GCA_000820085.1	CDBN01	LMG 24682	Scaffold	4.1869	63.1	100	A. sanarellii	2014-11-24T00:00:00Z
A. sanarellii	SAMN18477559	PRJNA717099	GCA_017815105.1	JAGIQF01	MaGu-431	Scaffold	4.27671	63.1	98.0573	A. sanarellii	2021-04-06T00:00:00Z
A. schubertii	SAMN04110141	PRJNA297116	GCA_001447335.1	CP013067	WL1483	Complete	4.40003	61.5	98.8628	A. schubertii	2015-11-23T00:00:00Z
A. schubertii	SAMN11129962	PRJNA527158	GCA_004919485.1	CP039611	LF1708	Complete	4.35071	61.4	98.9872	A. schubertii	2019-04-28T00:00:00Z
A. schubertii	SAMN21302987	PRJNA761361	GCA_020089835.1	JAIRBS01	CHULA2021b	Contig	4.22769	61.9	98.9926	A. schubertii	2021-09-21T00:00:00Z
A. schubertii	SAMN21302986	PRJNA761361	GCA_020089825.1	JAIRBT01	CHULA2021a	Contig	4.28148	61.6	98.9188	A. schubertii	2021-09-21T00:00:00Z
A. schubertii	SAMEA2752410	PRJEB7038	GCA_000820105.2	CDDB01	CECT 4240	Scaffold	4.12625	61.7	99.9699	A. schubertii	2014-11-24T00:00:00Z
A. schubertii	SAMN04299626	PRJNA304368	GCA_001481395.1	LPUO01	ATCC 43700	Scaffold	4.14023	61.7	100	A. schubertii	2015-12-22T00:00:00Z
A. simiae	SAMN11664857	PRJNA543361	GCA_014892695.1	CP040449	A6	Complete	3.9741	60.6	100	A. simiae	2019-10-09T00:00:00Z
A. simiae	SAMEA2752409	PRJEB7039	GCA_000820125.1	CDBY01	CIP 107798	Scaffold	3.98769	61.3	96.7901	A. simiae	2014-11-24T00:00:00Z
A. sobria	SAMN17101838	PRJNA685948	GCA_018359945.1	JAGDEP01	CIP 74.33	Contig	4.68924	57.6	99.9763	A. sobria	2021-05-14T00:00:00Z
A. sobria	SAMN04100937	PRJNA296590	GCA_002843345.1	LJZX01	JF2635	Contig	4.79605	57.8	95.3073	A. sobria	2017-12-15T00:00:00Z
A. sobria	SAMN07312777	PRJNA391781	GCA_006243235.1	NKWB01	PAQ091014-19	Contig	4.67969	57.7	96.3401	A. sobria	2019-06-11T00:00:00Z
A. sobria	SAMN11952138	PRJNA546108	GCA_008086875.1	VEMU01	CHT-30	Contig	4.91213	57.7	96.4483	A. sobria	2019-08-26T00:00:00Z
A. sobria	SAMEA2752408	PRJEB7040	GCA_000820145.1	CDBW01	CECT 4245	Scaffold	4.68367	57.6	100	A. sobria	2014-11-24T00:00:00Z
A. sobria	SAMN05828312	PRJNA344548	GCA_001858225.1	MKFU01	8005	Scaffold	4.69125	57.6	99.9719	A. sobria	2016-11-01T00:00:00Z
A. sobria	SAMN07312750	PRJNA391781	GCA_006246215.1	NKXA01	ARS-145-14	Scaffold	4.78961	57.6	95.1239	A. sobria	2019-06-11T00:00:00Z
A. sobria	SAMN07312741	PRJNA391781	GCA_006246595.1	NKXJ01	2014-10509-27-20	Scaffold	4.63703	57.7	95.0287	A. sobria	2019-06-11T00:00:00Z
A. taiwanensis	SAMN17793875	PRJNA668870	GCA_019646115.1	CP081026	Colony382	Chromosome	4.5277	58.9	97.3533	A. taiwanensis	2021-08-17T00:00:00Z
A. taiwanensis	SAMD00000007	PRJDB1639	GCA_000699185.1	BAWK01	LMG 24683	Contig	4.23059	62.8	99.9365	A. taiwanensis	2014-05-22T20:31:00Z
A. taiwanensis	SAMN09519167	PRJNA478520	GCA_004524015.1	QORJ01	186	Contig	4.77093	61.5	97.7263	A. taiwanensis	2019-03-29T00:00:00Z
A. taiwanensis	SAMN09519166	PRJNA478520	GCA_004524025.1	QORK01	198	Contig	4.73899	61.6	97.7022	A. taiwanensis	2019-03-29T00:00:00Z
A. taiwanensis	SAMN09519165	PRJNA478520	GCA_004524045.1	QORL01	1713	Contig	4.73899	61.6	97.7022	A. taiwanensis	2019-03-29T00:00:00Z
A. taiwanensis	SAMEA2752407	PRJEB7041	GCA_000820165.1	CDDD01	LMG 24683	Scaffold	4.25089	62.8	100	A. taiwanensis	2014-11-24T00:00:00Z
A. tecta	SAMEA2752406	PRJEB7042	GCA_000820185.2	CDCA01	CDCA01	Scaffold			100	A. tecta	2015-01-30T00:00:00Z
A. veronii	SAMD00194639	PRJDB6962	GCA_014169835.1	AP022281	WP8-W19-CRE-03	Complete	4.79214	58.5364	96.7494	A. veronii	2020-07-21T23:57:00Z
A. veronii	SAMN02471703	PRJNA205862	GCA_000464515.2	CP059396	Hm21	Complete	4.76688	58.7119	96.5292	A. veronii	2020-07-31T00:00:00Z
A. veronii	SAMN02603940	PRJNA63671	GCA_000204115.1	CP002607	B565	Complete	4.55178	58.7	96.5423	A. veronii	2011-04-13T00:00:00Z
A. veronii	SAMN03455926	PRJNA279607	GCA_001634325.1	CP014774	AVNIH1	Complete	4.95506	58.4759	96.6778	A. veronii	2016-04-29T00:00:00Z
A. veronii	SAMN04012505	PRJNA293940	GCA_001593245.1	CP012504	TH0426	Complete	4.92301	58.3	96.414	A. veronii	2016-03-16T00:00:00Z
A. veronii	SAMN04901561	PRJNA319612	GCA_001634345.1	CP015448	CB51	Complete	4.5841	58.6	96.386	A. veronii	2016-04-29T00:00:00Z
A. veronii	SAMN08042683	PRJNA419084	GCA_002803925.1	CP024930	X11	Complete	4.28329	58.8	96.5717	A. veronii	2017-12-04T00:00:00Z
A. veronii	SAMN08042684	PRJNA419086	GCA_002803945.1	CP024933	X12	Complete	4.77319	58.3	96.3871	A. veronii	2017-12-04T00:00:00Z
A. veronii	SAMN08281233	PRJNA428153	GCA_002866885.2	CP032839	FC951	Complete	4.86318	58.7212	96.3679	A. veronii	2018-10-10T00:00:00Z
A. veronii	SAMN08731619	PRJNA438884	GCA_003491365.1	CP028133	17ISAe	Complete	4.65728	58.4933	96.271	A. veronii	2018-09-07T00:00:00Z
A. veronii	SAMN10389897	PRJNA504296	GCA_003722175.1	CP033604	MS-18-37	Complete	4.68393	58.6	96.8833	A. veronii	2018-11-13T00:00:00Z
A. veronii	SAMN10696333	PRJNA513116	GCA_011045495.1	CP034967	ZfB1	Complete	4.71138	58.5	96.2246	A. veronii	2020-03-02T00:00:00Z
A. veronii	SAMN11056347	PRJNA231221	GCA_008693705.1	CP044060	FDAARGOS_632	Complete	4.56187	58.8994	100	A. veronii	2019-09-25T00:00:00Z
A. veronii	SAMN11868773	PRJNA545011	GCA_009755745.1	CP040717	HX3	Complete	4.76282	58.5044	96.423	A. veronii	2019-12-16T00:00:00Z
A. veronii	SAMN13220457	PRJNA587884	GCA_009833025.1	CP046407	A8-AHP	Complete	4.76822	58.3822	96.3815	A. veronii	2020-01-07T00:00:00Z
A. veronii	SAMN13640848	PRJNA596872	GCA_009834065.1	CP047155	AVNIH1	Complete	4.80764	58.5	96.3454	A. veronii	2020-01-08T00:00:00Z
A. veronii	SAMN15184730	PRJNA638265	GCA_017310275.1	CP054855	1708-29120	Complete	4.50047	58.9	95.9756	A. veronii	2021-03-09T00:00:00Z
A. veronii	SAMN15395818	PRJNA642679	GCA_013415825.1	CP058912	JC529	Complete	4.83466	58.3	96.5027	A. veronii	2020-07-15T00:00:00Z
A. veronii	SAMN17038035	PRJNA683808	GCA_020544445.1	CP066125	32286	Complete	5.01648	58.4	96.519	A. veronii	2021-10-25T00:00:00Z
A. veronii	SAMN20179696	PRJNA780685	GCA_022921155.1	CP087266	HD6448	Complete	5.19815	58.5742	96.4019	A. veronii	2022-04-12T00:00:00Z
A. veronii	SAMN20667377	PRJNA749892	GCA_021586915.1	CP080630	A29V	Complete	4.53507	58.6836	96.4355	A. veronii	2022-01-25T00:00:00Z
A. veronii	SAMN21168054	PRJNA759416	GCA_020640955.1	CP085465	71506	Complete	4.69258	58.3761	95.1315	A. veronii	2021-10-27T00:00:00Z
A. veronii	SAMN21418941	PRJNA762937	GCA_020172765.2	CP083461	SW3814	Complete	4.84429	58.1833	96.4704	A. veronii	2021-09-29T00:00:00Z
A. veronii	SAMN27615187	PRJNA827608	GCA_023100745.1	CP095841	AV040	Complete	4.50158	58.8	96.3328	A. veronii	2022-04-25T00:00:00Z
A. veronii	SAMN17793892	PRJNA668870	GCA_016902915.1	CP070213	Colony125	Chromosome	4.57871	58	96.3895	A. veronii	2021-02-17T00:00:00Z
A. veronii	SAMN17793894	PRJNA668870	GCA_016902875.1	CP070212	Colony512	Chromosome	4.6046	58.5	96.5146	A. veronii	2021-02-17T00:00:00Z
A. veronii	SAMN17793895	PRJNA668870	GCA_019394685.1	CP080040	Colony54	Chromosome	4.57275	57.3	96.5156	A. veronii	2021-07-29T00:00:00Z
A. veronii	SAMN17793896	PRJNA668870	GCA_016902855.1	CP070211	Colony58	Chromosome	4.57871	58	96.385	A. veronii	2021-02-17T00:00:00Z
A. veronii	SAMN17793898	PRJNA668870	GCA_016902815.1	CP070210	Colony108	Chromosome	4.57326	58	96.6563	A. veronii	2021-02-17T00:00:00Z
A. veronii	SAMN17793899	PRJNA668870	GCA_016902795.1	CP070209	Colony112	Chromosome	4.57851	57.5	96.4146	A. veronii	2021-02-17T00:00:00Z
A. veronii	SAMN17793900	PRJNA668870	GCA_016902775.1	CP070208	Colony121	Chromosome	4.57333	58	96.4894	A. veronii	2021-02-17T00:00:00Z
A. veronii	SAMN17793901	PRJNA668870	GCA_016902735.1	CP070207	Colony111	Chromosome	4.57851	57.4	96.5434	A. veronii	2021-02-17T00:00:00Z
A. veronii	SAMN17793903	PRJNA668870	GCA_016902715.1	CP070206	Colony27	Chromosome	4.57326	57.5	96.4462	A. veronii	2021-02-17T00:00:00Z
A. veronii	SAMN17793904	PRJNA668870	GCA_016902695.1	CP070205	Colony604	Chromosome	4.57331	57.5	96.4702	A. veronii	2021-02-17T00:00:00Z
A. veronii	SAMN02471783	PRJNA169110	GCA_000409545.1	ANNT01	PhIn2	Contig	4.30055	58.8	96.3803	A. veronii	2013-06-10T00:00:00Z
A. veronii	SAMD00057823	PRJDB5119	GCA_001748325.1	BDGY01	Ae52	Contig	4.56486	58.7	96.3161	A. veronii	2016-08-24T20:43:00Z
A. veronii	SAMEA5282777	PRJEB31025	GCA_901212295.1	CAAKNH01	BC88	Contig	4.60479	58.5	96.4164	A. veronii	2019-05-08T00:00:00Z
A. veronii	SAMEA5282782	PRJEB31025	GCA_901212345.1	CAAKNJ01	KLG7	Contig	4.55289	58.8	96.4113	A. veronii	2019-05-08T00:00:00Z
A. veronii	SAMEA5282780	PRJEB31025	GCA_901212355.1	CAAKNL01	KLG5	Contig	4.74006	58.5	96.3324	A. veronii	2019-05-08T00:00:00Z
A. veronii	SAMEA5282783	PRJEB31025	GCA_901212395.1	CAAKNM01	KLG8	Contig	4.59038	58.6	96.422	A. veronii	2019-05-08T00:00:00Z
A. veronii	SAMEA5282784	PRJEB31025	GCA_901212405.1	CAAKNN01	KLG9	Contig	4.60569	58.7	96.3698	A. veronii	2019-05-08T00:00:00Z
A. veronii	SAMEA7846589	PRJEB37358	GCA_905202105.1	CAJKQS01	ERR1305902-bin.15	Contig	4.10771	59.4	96.5615	A. veronii	2021-02-01T00:00:00Z
A. veronii	SAMEA2752401	PRJEB7047	GCA_000820285.1	CDDU01	CIP 107763	Contig	4.43081	58.8	96.1832	A. veronii	2014-11-24T00:00:00Z
A. veronii	SAMN13344001	PRJNA590969	GCA_019348735.1	JAACND01	Pi 23.1 MC	Contig	4.81157	58.4	96.3411	A. veronii	2021-07-26T00:00:00Z
A. veronii	SAMN14381339	PRJNA612772	GCA_012029595.1	JAAQQM01	UDRT09	Contig	4.61244	58.5	96.2224	A. veronii	2020-04-03T00:00:00Z
A. veronii	SAMN14381366	PRJNA612772	GCA_012029535.1	JAAQQN01	CNRT12	Contig	4.90212	58.1	96.4077	A. veronii	2020-04-03T00:00:00Z
A. veronii	SAMN14381434	PRJNA612772	GCA_012029545.1	JAAQQO01	NK01	Contig	4.55986	58.5	96.2559	A. veronii	2020-04-03T00:00:00Z
A. veronii	SAMN14381462	PRJNA612772	GCA_012029575.1	JAAQQP01	NK02	Contig	4.79971	58.2	96.2481	A. veronii	2020-04-03T00:00:00Z
A. veronii	SAMN14381700	PRJNA612772	GCA_012029585.1	JAAQQQ01	NK07	Contig	4.78166	58.6	96.3293	A. veronii	2020-04-03T00:00:00Z
A. veronii	SAMN15587301	PRJNA525849	GCA_013697145.1	JACEGL01	C198	Contig	4.575	58.6	96.3787	A. veronii	2020-07-26T00:00:00Z
A. veronii	SAMN17083346	PRJNA685342	GCA_016729595.1	JAEHHO01	CN17A0067	Contig	4.54881	58.7	96.6224	A. veronii	2021-01-20T00:00:00Z
A. veronii	SAMN17083344	PRJNA685342	GCA_016729675.1	JAEHHQ01	CN17A0059	Contig	4.25746	58.9	96.3296	A. veronii	2021-01-20T00:00:00Z
A. veronii	SAMN17083341	PRJNA685342	GCA_016729735.1	JAEHHT01	CN17A0054	Contig	4.33068	58.9	96.4586	A. veronii	2021-01-20T00:00:00Z
A. veronii	SAMN17083339	PRJNA685342	GCA_016729775.1	JAEHHV01	CN17A0049	Contig	4.29876	58.9	96.3012	A. veronii	2021-01-20T00:00:00Z
A. veronii	SAMN17083337	PRJNA685342	GCA_016729835.1	JAEHHX01	CN17A0040	Contig	4.43741	58.9	96.5302	A. veronii	2021-01-20T00:00:00Z
A. veronii	SAMN17083335	PRJNA685342	GCA_016729865.1	JAEHHZ01	CN17A0036	Contig	4.45022	58.9	96.3201	A. veronii	2021-01-20T00:00:00Z
A. veronii	SAMN17083334	PRJNA685342	GCA_016729885.1	JAEHIA01	CN17A0031	Contig	4.41587	58.9	96.3299	A. veronii	2021-01-20T00:00:00Z
A. veronii	SAMN17083333	PRJNA685342	GCA_016729895.1	JAEHIB01	CN17A0029	Contig	4.60097	58.8	96.4858	A. veronii	2021-01-20T00:00:00Z
A. veronii	SAMN17083327	PRJNA685342	GCA_016729985.1	JAEHIF01	CN17A0013	Contig	4.45215	58.9	96.3393	A. veronii	2021-01-20T00:00:00Z
A. veronii	SAMN17083376	PRJNA685342	GCA_016728995.1	JAEHIS01	CN17A0154	Contig	4.44378	59	96.4617	A. veronii	2021-01-20T00:00:00Z
A. veronii	SAMN17083369	PRJNA685342	GCA_016729185.1	JAEHIZ01	CN17A0122	Contig	4.47974	58.7	96.4016	A. veronii	2021-01-20T00:00:00Z
A. veronii	SAMN17083364	PRJNA685342	GCA_016729285.1	JAEHJD01	CN17A0114	Contig	4.42659	58.9	96.5802	A. veronii	2021-01-20T00:00:00Z
A. veronii	SAMN17083361	PRJNA685342	GCA_016729355.1	JAEHJG01	CN17A0103	Contig	4.42675	58.8	95.8928	A. veronii	2021-01-20T00:00:00Z
A. veronii	SAMN17083360	PRJNA685342	GCA_016729345.1	JAEHJH01	CN17A0102	Contig	4.4691	58.7	96.1689	A. veronii	2021-01-20T00:00:00Z
A. veronii	SAMN17083357	PRJNA685342	GCA_016729425.1	JAEHJK01	CN17A0097	Contig	4.51908	58.6	96.3001	A. veronii	2021-01-20T00:00:00Z
A. veronii	SAMN17083355	PRJNA685342	GCA_016729485.1	JAEHJM01	CN17A0093	Contig	4.34744	58.6	96.3044	A. veronii	2021-01-20T00:00:00Z
A. veronii	SAMN17083353	PRJNA685342	GCA_016729495.1	JAEHJO01	CN17A0087	Contig	4.57588	58.6	96.3462	A. veronii	2021-01-20T00:00:00Z
A. veronii	SAMN17083368	PRJNA685342	GCA_016729245.1	JAEHOJ01	CN17A0120	Contig	4.52216	58.6	96.3804	A. veronii	2021-01-20T00:00:00Z
A. veronii	SAMN17101839	PRJNA685948	GCA_018359905.1	JAGDEQ01	ATCC 35624	Contig	4.50889	58.9	96.5125	A. veronii	2021-05-14T00:00:00Z
A. veronii	SAMN17101845	PRJNA685948	GCA_018359845.1	JAGDEW01	551_SP	Contig	4.57202	58.8	96.5012	A. veronii	2021-05-14T00:00:00Z
A. veronii	SAMN17101847	PRJNA685948	GCA_018359765.1	JAGDEY01	553_SP	Contig	4.59578	58.7	96.4793	A. veronii	2021-05-14T00:00:00Z
A. veronii	SAMN20179697	PRJNA746069	GCA_022875935.1	JAHVAR01	HD6451	Contig	4.92104	58.7	96.393	A. veronii	2022-04-11T00:00:00Z
A. veronii	SAMN20667228	PRJNA749892	GCA_021608665.1	JAIEXX01	A20	Contig	4.6686	58.7	96.5233	A. veronii	2022-01-25T00:00:00Z
A. veronii	SAMN20667229	PRJNA749892	GCA_021608705.1	JAIEXY01	A21	Contig	4.48736	58.8	96.2791	A. veronii	2022-01-25T00:00:00Z
A. veronii	SAMN20667230	PRJNA749892	GCA_021608675.1	JAIEXZ01	A26	Contig	4.52144	58.8	96.5289	A. veronii	2022-01-25T00:00:00Z
A. veronii	SAMN20667231	PRJNA749892	GCA_021608715.1	JAIEYA01	A27	Contig	4.47284	58.7	96.5404	A. veronii	2022-01-25T00:00:00Z
A. veronii	SAMN20667232	PRJNA749892	GCA_021608645.1	JAIEYB01	A7	Contig	4.52004	58.8	96.655	A. veronii	2022-01-25T00:00:00Z
A. veronii	SAMN20667233	PRJNA749892	GCA_021608615.1	JAIEYC01	A8	Contig	4.41965	58.8	96.5081	A. veronii	2022-01-25T00:00:00Z
A. veronii	SAMN20667234	PRJNA749892	GCA_021608575.1	JAIEYD01	A9	Contig	4.53686	58.8	96.0633	A. veronii	2022-01-25T00:00:00Z
A. veronii	SAMN20667235	PRJNA749892	GCA_021608545.1	JAIEYE01	A20-10	Contig	4.50688	58.6	96.5945	A. veronii	2022-01-25T00:00:00Z
A. veronii	SAMN20667236	PRJNA749892	GCA_021608585.1	JAIEYF01	A20-12	Contig	4.45815	58.9	96.3885	A. veronii	2022-01-25T00:00:00Z
A. veronii	SAMN20667237	PRJNA749892	GCA_021608525.1	JAIEYG01	A20-14	Contig	4.59155	58.5	96.2484	A. veronii	2022-01-25T00:00:00Z
A. veronii	SAMN20667238	PRJNA749892	GCA_021608505.1	JAIEYH01	A20-17	Contig	4.45532	58.9	96.2722	A. veronii	2022-01-25T00:00:00Z
A. veronii	SAMN20667239	PRJNA749892	GCA_021608565.1	JAIEYI01	A20-5	Contig	4.49878	58.8	96.6812	A. veronii	2022-01-25T00:00:00Z
A. veronii	SAMN20667240	PRJNA749892	GCA_021608465.1	JAIEYJ01	A20-8	Contig	4.39781	59	96.5074	A. veronii	2022-01-25T00:00:00Z
A. veronii	SAMN20667241	PRJNA749892	GCA_021608445.1	JAIEYK01	A21-10	Contig	4.41563	58.6	96.4428	A. veronii	2022-01-25T00:00:00Z
A. veronii	SAMN20667242	PRJNA749892	GCA_021608475.1	JAIEYL01	A21-11	Contig	4.44274	58.9	96.4598	A. veronii	2022-01-25T00:00:00Z
A. veronii	SAMN20667243	PRJNA749892	GCA_021608425.1	JAIEYM01	A21-13	Contig	4.37488	58.9	96.448	A. veronii	2022-01-25T00:00:00Z
A. veronii	SAMN20667244	PRJNA749892	GCA_021608405.1	JAIEYN01	A21-14	Contig	4.64745	58.4	96.5164	A. veronii	2022-01-25T00:00:00Z
A. veronii	SAMN20667245	PRJNA749892	GCA_021608355.1	JAIEYO01	A21-15	Contig	4.50701	58.8	96.365	A. veronii	2022-01-25T00:00:00Z
A. veronii	SAMN20667246	PRJNA749892	GCA_021608365.1	JAIEYP01	A21-16	Contig	4.37119	58.8	96.4206	A. veronii	2022-01-25T00:00:00Z
A. veronii	SAMN20667247	PRJNA749892	GCA_021608345.1	JAIEYQ01	A21-19	Contig	4.65933	58.6	96.4657	A. veronii	2022-01-25T00:00:00Z
A. veronii	SAMN20667248	PRJNA749892	GCA_021608325.1	JAIEYR01	A21-4	Contig	4.61024	58.7	96.0873	A. veronii	2022-01-25T00:00:00Z
A. veronii	SAMN20667249	PRJNA749892	GCA_021608285.1	JAIEYS01	A21-5	Contig	4.63723	58.8	96.4712	A. veronii	2022-01-25T00:00:00Z
A. veronii	SAMN20667251	PRJNA749892	GCA_021608235.1	JAIEYU01	A21-8	Contig	4.52404	58.8	96.4103	A. veronii	2022-01-25T00:00:00Z
A. veronii	SAMN21168052	PRJNA759416	GCA_020639385.1	JAJDSR01	71474	Contig	4.64072	58.6	96.3467	A. veronii	2021-10-26T00:00:00Z
A. veronii	SAMN26746239	PRJNA817062	GCA_022953355.1	JALJOG01	NBCF28	Contig	4.61993	58.7	96.2354	A. veronii	2022-04-12T00:00:00Z
A. veronii	SAMN26746686	PRJNA817067	GCA_022953315.1	JALJOH01	NPSF15	Contig	4.49572	58.7	96.3665	A. veronii	2022-04-12T00:00:00Z
A. veronii	SAMN26746759	PRJNA817070	GCA_022953335.1	JALJOI01	CBSB03	Contig	4.61837	58.6	96.294	A. veronii	2022-04-12T00:00:00Z
A. veronii	SAMN03018688	PRJNA260226	GCA_000754905.1	JRBE01	ARB3	Contig	4.54266	58.8	96.4906	A. veronii	2014-09-16T00:00:00Z
A. veronii	SAMN04099649	PRJNA296464	GCA_001446465.1	LKJN01	TTU2014-108AME	Contig	4.53333	58.7	96.4021	A. veronii	2015-11-19T00:00:00Z
A. veronii	SAMN04099650	PRJNA296464	GCA_001446505.1	LKJP01	TTU2014-108ASC	Contig	4.53336	58.7	96.4325	A. veronii	2015-11-19T00:00:00Z
A. veronii	SAMN04099653	PRJNA296464	GCA_001446575.1	LKJS01	TTU2014-115ASC	Contig	4.53329	58.7	96.3687	A. veronii	2015-11-19T00:00:00Z
A. veronii	SAMN04099656	PRJNA296464	GCA_001446635.1	LKJV01	TTU2014-125ASC	Contig	4.68027	58.6	96.3331	A. veronii	2015-11-19T00:00:00Z
A. veronii	SAMN04099657	PRJNA296464	GCA_001446645.1	LKJW01	TTU2014-130AME	Contig	4.67855	58.6	96.3618	A. veronii	2015-11-19T00:00:00Z
A. veronii	SAMN04099659	PRJNA296464	GCA_001446695.1	LKJY01	TTU2014-131ASC	Contig	4.67533	58.6	96.3995	A. veronii	2015-11-19T00:00:00Z
A. veronii	SAMN04099661	PRJNA296464	GCA_001446735.1	LKKA01	TTU2014-134AME	Contig	4.68124	58.6	96.3646	A. veronii	2015-11-19T00:00:00Z
A. veronii	SAMN04099662	PRJNA296464	GCA_001446755.1	LKKB01	TTU2014-134ASC	Contig	4.67994	58.6	96.3772	A. veronii	2015-11-19T00:00:00Z
A. veronii	SAMN04099663	PRJNA296464	GCA_001446775.1	LKKC01	TTU2014-140ASC	Contig	4.67551	58.6	96.4478	A. veronii	2015-11-19T00:00:00Z
A. veronii	SAMN04099665	PRJNA296464	GCA_001446815.1	LKKE01	TTU2014-141ASC	Contig	4.68042	58.6	96.3434	A. veronii	2015-11-19T00:00:00Z
A. veronii	SAMN04099666	PRJNA296464	GCA_001446835.1	LKKF01	TTU2014-142ASC	Contig	4.68096	58.6	96.3591	A. veronii	2015-11-19T00:00:00Z
A. veronii	SAMN04099667	PRJNA296464	GCA_001446855.1	LKKG01	TTU2014-143AME	Contig	4.68095	58.6	96.3522	A. veronii	2015-11-19T00:00:00Z
A. veronii	SAMN04099668	PRJNA296464	GCA_001446875.1	LKKH01	TTU2014-143ASC	Contig	4.67829	58.6	96.4093	A. veronii	2015-11-19T00:00:00Z
A. veronii	SAMN03455937	PRJNA279618	GCA_001647435.1	LRBO01	AVNIH2	Contig	4.52343	58.9	96.9394	A. veronii	2016-04-28T00:00:00Z
A. veronii	SAMN04914378	PRJNA320014	GCA_001696435.1	LXJN01	VBF557	Contig	4.6965	58.4	96.0889	A. veronii	2016-07-28T00:00:00Z
A. veronii	SAMN06130232	PRJNA356925	GCA_001921885.1	MRUI01	pamvotica	Contig	4.91915	58.1	96.3455	A. veronii	2016-12-26T00:00:00Z
A. veronii	SAMN05860749	PRJNA345309	GCA_001908555.1	MRZQ01	CCM 7244	Contig	4.42225	58.9	96.2771	A. veronii	2016-12-19T00:00:00Z
A. veronii	SAMN05860752	PRJNA345311	GCA_001908535.1	MRZR01	CCM 4359	Contig	4.51126	58.9	96.4747	A. veronii	2016-12-19T00:00:00Z
A. veronii	SAMN06329944	PRJNA374665	GCA_013620785.1	MVPS01	161	Contig	4.51389	58.7	96.1876	A. veronii	2020-07-24T00:00:00Z
A. veronii	SAMN06335474	PRJNA374781	GCA_013620815.1	MVPT01	CL8155	Contig	4.68472	58.6	96.2283	A. veronii	2020-07-24T00:00:00Z
A. veronii	SAMN07312771	PRJNA391781	GCA_006243395.1	NKWH01	Hm22	Contig	4.92628	58.3	96.3552	A. veronii	2019-06-11T00:00:00Z
A. veronii	SAMN07357117	PRJNA396650	GCA_003367145.1	NMUR01	NS	Contig	4.70884	58.5	96.3492	A. veronii	2018-08-07T00:00:00Z
A. veronii	SAMN07357136	PRJNA396650	GCA_003367105.1	NMUS01	PDB	Contig	4.72023	58.5	96.377	A. veronii	2018-08-07T00:00:00Z
A. veronii	SAMN07375086	PRJNA396650	GCA_003367135.1	NNSE01	AG_5.28.6	Contig	4.60703	58.6	96.442	A. veronii	2018-08-07T00:00:00Z
A. veronii	SAMN07375275	PRJNA396650	GCA_003367095.1	NNSF01	VCK_1	Contig	4.62988	58.6	96.378	A. veronii	2018-08-07T00:00:00Z
A. veronii	SAMN07430239	PRJNA396650	GCA_004379225.1	NPKC01	NS_6.15.2	Contig	4.71649	58.5	96.375	A. veronii	2019-03-26T00:00:00Z
A. veronii	SAMN07430296	PRJNA396650	GCA_004379215.1	NPKD01	BIOO50A	Contig	4.61347	58.6	96.5138	A. veronii	2019-03-26T00:00:00Z
A. veronii	SAMN07430307	PRJNA396650	GCA_004379205.1	NPKE01	NS2	Contig	4.717	58.5	96.3436	A. veronii	2019-03-26T00:00:00Z
A. veronii	SAMN07488420	PRJNA396650	GCA_008119755.1	NQMB01	NS13	Contig	4.67226	58.6	96.3986	A. veronii	2019-08-27T00:00:00Z
A. veronii	SAMN07488421	PRJNA396650	GCA_008119745.1	NQMC01	NS22	Contig	4.74113	58.4	96.3904	A. veronii	2019-08-27T00:00:00Z
A. veronii	SAMN08391006	PRJNA431414	GCA_002906945.1	PPUW01	ML09-123	Contig	4.75402	58.4	96.5123	A. veronii	2018-01-30T00:00:00Z
A. veronii	SAMN07972600	PRJNA416949	GCA_003013515.1	PXYZ01	ZWY-AV1	Contig	4.61967	58.6	96.2801	A. veronii	2018-03-21T00:00:00Z
A. veronii	SAMN08812721	PRJNA447880	GCA_003036425.1	PZKL01	XH.VA.1	Contig	5.35986	56.5	96.3859	A. veronii	2018-04-05T00:00:00Z
A. veronii	SAMN10105084	PRJNA492757	GCA_003611985.1	RAWX01	MS 17-88	Contig	5.17823	58.2	96.4573	A. veronii	2018-10-04T00:00:00Z
A. veronii	SAMN10289379	PRJNA498295	GCA_003859745.1	RHDQ01	312M	Contig	4.57469	58.6	96.1814	A. veronii	2018-12-03T00:00:00Z
A. veronii	SAMN11620977	PRJNA542390	GCA_008362895.2	VATZ02	CTe-01	Contig	4.67835	58.6	96.4128	A. veronii	2019-09-09T00:00:00Z
A. veronii	SAMN12706442	PRJNA564235	GCA_015208765.1	VWTS01	A136	Contig	4.67022	58.4	96.4049	A. veronii	2020-11-02T00:00:00Z
A. veronii	SAMN12706443	PRJNA564235	GCA_015208715.1	VWTT01	A86	Contig	4.64222	58.5	96.4467	A. veronii	2020-11-02T00:00:00Z
A. veronii	SAMN12706445	PRJNA564235	GCA_015208735.1	VWTV01	A34	Contig	4.63853	58.5	96.482	A. veronii	2020-11-02T00:00:00Z
A. veronii	SAMN12706446	PRJNA564235	GCA_015208655.1	VWTW01	A31	Contig	4.6369	58.5	96.4454	A. veronii	2020-11-02T00:00:00Z
A. veronii	SAMN12706447	PRJNA564235	GCA_015208695.1	VWTX01	A5	Contig	4.76571	58.2	96.4905	A. veronii	2020-11-02T00:00:00Z
A. veronii	SAMN13631568	PRJNA596393	GCA_009834905.1	WVRP01	CMF	Contig	4.56207	58.7	96.5428	A. veronii	2020-01-08T00:00:00Z
A. veronii	SAMN02463948	PRJNA71513	GCA_000297975.1	AGWT01	AER39	Scaffold	4.42059	58.8	96.3899	A. veronii	2012-09-17T00:00:00Z
A. veronii	SAMN02463950	PRJNA71517	GCA_000297995.1	AGWV01	AER397	Scaffold	4.49666	58.8	96.5018	A. veronii	2012-09-17T00:00:00Z
A. veronii	SAMN02463951	PRJNA71519	GCA_000298035.1	AGWW01	AMC35	Scaffold	4.56561	58.5	96.4907	A. veronii	2012-09-17T00:00:00Z
A. veronii	SAMEA5852034	PRJEB33885	GCA_902388095.1	CABMOE01	MGYG-HGUT-02529	Scaffold	4.70347	58.4	96.2729	A. veronii	2019-08-12T00:00:00Z
A. veronii	SAMEA2752397	PRJEB7051	GCA_000820385.1	CDBQ01	LMG 13067	Scaffold	4.73561	58.4	96.6628	A. veronii	2014-11-24T00:00:00Z
A. veronii	SAMEA2752398	PRJEB7050	GCA_000820365.1	CDBU01	CECT 4486	Scaffold	4.4108	58.9	96.322	A. veronii	2014-11-24T00:00:00Z
A. veronii	SAMEA2752404	PRJEB7044	GCA_000820225.1	CDDK01	CECT 4257	Scaffold	4.51642	58.9	96.528	A. veronii	2014-11-24T00:00:00Z
A. veronii	SAMN06453457	PRJNA348753	GCA_002339005.1	DDJB01	UBA1835	Scaffold	4.11281	59	96.1861	A. veronii	2017-09-22T00:00:00Z
A. veronii	SAMN05892873	PRJEB18858	GCA_900156085.1	FTMU01	RU31B	Scaffold	4.53442	58.7	96.1548	A. veronii	2017-01-14T00:00:00Z
A. veronii	SAMN13343884	PRJNA590960	GCA_019348625.1	JAACNB01	Pi6.2MC	Scaffold	4.7391	58.5	96.2932	A. veronii	2021-07-26T00:00:00Z
A. veronii	SAMN13343850	PRJNA590958	GCA_019348775.1	JAACNE01	GT1	Scaffold	4.62753	58.7	96.0268	A. veronii	2021-07-26T00:00:00Z
A. veronii	SAMN15693637	PRJNA650139	GCA_015318285.1	JACGXR01	XhG1.2	Scaffold	4.57386	58.7	96.4499	A. veronii	2020-11-09T00:00:00Z
A. veronii	SAMN15915530	PRJNA659557	GCA_021735905.1	JACTGT01	Av_Pi4.2HPAS	Scaffold	5.02438	58.9	96.2158	A. veronii	2022-01-31T00:00:00Z
A. veronii	SAMN17138615	PRJNA512885	GCA_016461675.1	JAEMTZ01	22	Scaffold	5.09269	58.3	97.3415	A. veronii	2021-01-03T00:00:00Z
A. veronii	SAMN17138649	PRJNA512885	GCA_016461755.1	JAEMUA01	28	Scaffold	4.97433	58.5	97.2769	A. veronii	2021-01-03T00:00:00Z
A. veronii	SAMN18099582	PRJNA705736	GCA_017315455.1	JAFLWQ01	S50-1	Scaffold	4.56491	58.5	96.4126	A. veronii	2021-03-10T00:00:00Z
A. veronii	SAMN23553021	PRJNA785277	GCA_021165625.1	JAJOPS01	Z12	Scaffold	4.94438	58.2	96.4699	A. veronii	2021-12-11T00:00:00Z
A. veronii	SAMN04099651	PRJNA296464	GCA_001446535.1	LKJQ01	TTU2014-113AME	Scaffold	4.66269	58.6	96.3565	A. veronii	2015-11-19T00:00:00Z
A. veronii	SAMN04099652	PRJNA296464	GCA_001446555.1	LKJR01	TTU2014-115AME	Scaffold	4.53177	58.7	96.4082	A. veronii	2015-11-19T00:00:00Z
A. veronii	SAMN04099658	PRJNA296464	GCA_001446675.1	LKJX01	TTU2014-130ASC	Scaffold	4.67998	58.6	96.3563	A. veronii	2015-11-19T00:00:00Z
A. veronii	SAMN04099664	PRJNA296464	GCA_001446795.1	LKKD01	TTU2014-141AME	Scaffold	4.67964	58.6	96.342	A. veronii	2015-11-19T00:00:00Z
A. veronii	SAMN07252140	PRJNA329585	GCA_002214865.1	NJGB01	A29	Scaffold	4.4817	58.8	96.6651	A. veronii	2017-07-05T00:00:00Z
A. veronii	SAMN07312779	PRJNA391781	GCA_006243165.1	NKVZ01	TCO21	Scaffold	4.4646	58.7	96.4871	A. veronii	2019-06-11T00:00:00Z
A. veronii	SAMN07312766	PRJNA391781	GCA_006243415.1	NKWM01	CECT 7059	Scaffold	4.8081	58.4	96.4796	A. veronii	2019-06-11T00:00:00Z
A. veronii	SAMN07312765	PRJNA391781	GCA_006246325.1	NKWN01	CECT 4902	Scaffold	4.64212	58.4	96.5642	A. veronii	2019-06-11T00:00:00Z
A. veronii	SAMN07312760	PRJNA391781	GCA_006246355.1	NKWR01	BVH47	Scaffold	4.63956	58.9	96.3817	A. veronii	2019-06-11T00:00:00Z
A. veronii	SAMN07312759	PRJNA391781	GCA_006246165.1	NKWS01	BVH46	Scaffold	4.51439	58.8	96.4549	A. veronii	2019-06-11T00:00:00Z
A. veronii	SAMN07312757	PRJNA391781	GCA_006246175.1	NKWU01	BVH37	Scaffold	4.46247	58.8	96.4961	A. veronii	2019-06-11T00:00:00Z
A. veronii	SAMN07312753	PRJNA391781	GCA_006246395.1	NKWX01	BAQ071013-116	Scaffold	4.57539	58.6	96.1017	A. veronii	2019-06-11T00:00:00Z
A. veronii	SAMN07312748	PRJNA391781	GCA_006246485.1	NKXC01	AMC 25	Scaffold	4.60037	58.8	96.4837	A. veronii	2019-06-11T00:00:00Z
A. veronii	SAMN07312747	PRJNA391781	GCA_006246495.1	NKXD01	AK247	Scaffold	4.55097	58.8	96.436	A. veronii	2019-06-11T00:00:00Z
A. veronii	SAMN07312746	PRJNA391781	GCA_006246235.1	NKXE01	AK241	Scaffold	4.59925	58.6	96.4909	A. veronii	2019-06-11T00:00:00Z
A. veronii	SAMN07312745	PRJNA391781	GCA_006246515.1	NKXF01	AK236	Scaffold	4.41498	58.8	96.5479	A. veronii	2019-06-11T00:00:00Z
A. veronii	SAMN07312744	PRJNA391781	GCA_006246555.1	NKXG01	AK227	Scaffold	4.40454	58.7	96.2246	A. veronii	2019-06-11T00:00:00Z
A. veronii	SAMN07312743	PRJNA391781	GCA_006246275.1	NKXH01	ADV102	Scaffold	4.52074	58.6	96.3578	A. veronii	2019-06-11T00:00:00Z
A. veronii	SAMN07680232	PRJNA408193	GCA_003265545.1	NXBU01	Z2-7	Scaffold	4.4075	58.7	96.3188	A. veronii	2018-06-26T00:00:00Z
A. veronii	SAMN07680228	PRJNA408193	GCA_003265585.1	NXBY01	ZJ12-3	Scaffold	4.70347	58.4	96.2729	A. veronii	2018-06-26T00:00:00Z
A. veronii	SAMN07312755	PRJNA391781	GCA_006226255.1	PDXJ01	BAQ071013-135	Scaffold	4.62185	58.9	96.4265	A. veronii	2019-06-10T00:00:00Z
A. veronii	SAMN08383672	PRJNA431081	GCA_002900255.1	PPTE01	126-14	Scaffold	4.36516	58.6	96.487	A. veronii	2018-01-26T00:00:00Z
A. veronii	SAMN09711306	PRJNA482711	GCA_003345755.1	QQOQ01	XH.VA.2	Scaffold	4.90871	58.1	96.4545	A. veronii	2018-07-30T00:00:00Z
A. veronii	SAMN10523237	PRJNA508461	GCA_004123695.1	RSFC01	A134	Scaffold	4.41204	58.7	96.6752	A. veronii	2019-01-31T00:00:00Z
A. veronii	SAMN10644079	PRJNA511801	GCA_003990305.1	RZII01	CQ-AV1	Scaffold	4.78259	58.5	96.4248	A. veronii	2019-01-01T00:00:00Z
A. veronii	SAMN11445140	PRJNA396650	GCA_004803495.1	SSUX01	XU1	Scaffold	4.80477	58	96.5386	A. veronii	2019-04-22T00:00:00Z
A. veronii	SAMN11533742	PRJNA540223	GCA_007654995.1	SZVM01	WB12	Scaffold	4.51757	58.8	96.5422	A. veronii	2019-07-30T00:00:00Z
A. veronii	SAMEA4743711	PRJEB27351	GCA_900491685.1	UETI01	Z2-7	Scaffold	4.4075	58.7	96.3188	A. veronii	2018-06-24T00:00:00Z
A. veronii	SAMEA4743707	PRJEB27351	GCA_900491675.1	UETM01	ZJ12-3	Scaffold	4.70347	58.4	96.2729	A. veronii	2018-06-24T00:00:00Z
A. veronii	SAMN12777764	PRJNA566091	GCA_008802305.1	VZQA01	D	Scaffold	4.4318	59	96.4447	A. veronii	2019-10-01T00:00:00Z
A. veronii	SAMN13514135	PRJNA594379	GCA_009765635.1	WSFR01	B44	Scaffold	4.60897	58.6	96.2342	A. veronii	2019-12-18T00:00:00Z
A. veronii	SAMN13518075	PRJNA594423	GCA_009765645.1	WSFS01	B48	Scaffold	4.72954	58.7	96.2007	A. veronii	2019-12-18T00:00:00Z
A. veronii	SAMN13513355	PRJNA594352	GCA_016805375.1	WSYL01	Aer_WatCTCBM21	Scaffold	4.60285	58.7	96.0439	A. veronii	2021-02-03T00:00:00Z
