# Supplementary material for: Multiplex PCR assay to identify clinically important Aeromonas species
Source: Microbiol Spectr. 2025 Apr 9;13(5):e03331-24. doi: 10.1128/spectrum.03331-24 (PMC12054095; doi:10.1128/spectrum.03331-24)
Supplement: Table S3 — Presence or absence of candidate ORFs in NCBI Aeromonas genomes. [file spectrum.03331-24-s0005.xlsx]

## Sheet: Supp_T3
Supplementary Table 3. Presence (=1) or absence (=0) of candidate ORFs in NCBI Aeromonas genomes
Species	Acc. No	Candidate ORFs for A. caviae							Candidate ORFs for A. dhakensis				Candidate ORFs for A. hydrophile					Candidate ORFs for A. veronii
		Acav_1	Acav_2	Acav_3	Acav_4	Acav_5	Acav_6	Acav_7	Adha_1	Adha_2	Adha_3	Adha_4	Ahyd_1	Ahyd_2	Ahyd_3	Ahyd_4	Ahyd_5	Aver_1	Aver_2	Aver_3	Aver_4
A. allosaccharophila	CP065745	0	0	0	0	0	0	0	0	0	0	0	0	0	0	0	0	0	0	0	0
	CAAKNO01	0	0	0	0	0	0	0	0	0	0	0	0	0	0	0	0	0	0	0	0
	JAGDER01	0	0	0	0	0	0	0	0	0	0	0	0	0	0	0	0	0	0	0	0
	JAKCNX01	0	0	0	0	0	0	0	0	0	0	0	0	0	0	0	0	0	0	0	0
	LKKI01	0	0	0	0	0	0	0	0	0	0	0	0	0	0	0	0	0	0	0	0
	MRZP01	0	0	0	0	0	0	0	0	0	0	0	0	0	0	0	0	0	0	0	0
	CDBR01	0	0	0	0	0	0	0	0	0	0	0	0	0	0	0	0	0	0	0	0
	CDCB01	0	0	0	0	0	0	0	0	0	0	0	0	0	0	0	0	0	0	0	0
	JAKCNC01	0	0	0	0	0	0	0	0	0	0	0	0	0	0	0	0	0	0	0	0
	NKWZ01	0	0	0	0	0	0	0	0	0	0	0	0	0	0	0	0	0	0	0	0
	NXBS01	0	0	0	0	0	0	0	0	0	0	0	0	0	0	0	0	0	0	0	0
	PQWC01	0	0	0	0	0	0	0	0	0	0	0	0	0	0	0	0	0	0	0	0
	UETN01	0	0	0	0	0	0	0	0	0	0	0	0	0	0	0	0	0	0	0	0
A. aquatica	JRGL01	0	0	0	0	0	0	0	0	0	0	0	0	0	0	0	0	0	0	0	0
A. australiensis	RSEA01	0	0	0	0	0	0	0	0	0	0	0	0	0	0	0	0	0	0	0	0
	CDDH01	0	0	0	0	0	0	0	0	0	0	0	0	0	0	0	0	0	0	0	0
A. bestiarum	JPWL01	0	0	0	0	0	0	0	0	0	0	0	0	0	0	0	0	0	0	0	0
	PPUX01	0	0	0	0	0	0	0	0	0	0	0	0	0	0	0	0	0	0	0	0
	CDDA01	0	0	0	0	0	0	0	0	0	0	0	0	0	0	0	0	0	0	0	0
A. bivalvium	CDBT01	0	0	0	0	0	0	0	0	0	0	0	0	0	0	0	0	0	0	0	0
	NXBQ01	0	0	0	0	0	0	0	0	0	0	0	0	0	0	0	0	0	0	0	0
	NXBX01	0	0	0	0	0	0	0	0	0	0	0	0	0	0	0	0	0	0	0	0
	UETJ01	0	0	0	0	0	0	0	0	0	0	0	0	0	0	0	0	0	0	0	0
	UETP01	0	0	0	0	0	0	0	0	0	0	0	0	0	0	0	0	0	0	0	0
A. caviae	AP019195	1	1	1	1	1	1	1	0	0	0	0	0	0	0	0	0	0	0	0	0
	AP021927	1	1	1	1	1	1	1	0	0	0	0	0	0	0	0	0	0	0	0	0
	AP022013	1	1	1	1	1	1	1	0	0	0	0	0	0	0	0	0	0	0	0	0
	AP022110	1	1	1	1	1	1	1	0	0	0	0	0	0	0	0	0	0	0	0	0
	AP022214	1	1	1	1	1	1	1	0	0	0	0	0	0	0	0	0	0	0	0	0
	AP022241	1	1	1	1	1	1	1	0	0	0	0	0	0	0	0	0	0	0	0	0
	AP022254	1	1	1	1	1	1	1	0	0	0	0	0	0	0	0	0	0	0	0	0
	AP024136	1	1	1	1	1	1	1	0	0	0	0	0	0	0	0	0	0	0	0	0
	AP024402	1	1	1	1	1	1	1	0	0	0	0	0	0	0	0	0	0	0	0	0
	AP024940	1	1	1	1	1	1	1	0	0	0	0	0	0	0	0	0	0	0	0	0
	AP024948	1	1	1	1	1	1	1	0	0	0	0	0	0	0	0	0	0	0	0	0
	AP025280	1	1	1	1	1	1	1	0	0	0	0	0	0	0	0	0	0	0	0	0
	LS483441	1	1	1	1	1	1	1	0	0	0	0	0	0	0	0	0	0	0	0	0
	CP062787	1	1	1	1	1	1	1	0	0	0	0	0	0	0	0	0	0	0	0	0
	CP024198	1	1	1	1	1	1	1	0	0	0	0	0	0	0	0	0	0	0	0	0
	CP025777	1	1	1	1	1	1	1	0	0	0	0	0	0	0	0	0	0	0	0	0
	CP025706	1	1	1	1	1	1	1	0	0	0	0	0	0	0	0	0	0	0	0	0
	CP025705	1	1	1	1	1	1	1	0	0	0	0	0	0	0	0	0	0	0	0	0
	CP039832	1	1	1	1	1	1	1	0	0	0	0	0	0	0	0	0	0	0	0	0
	CP047981	1	1	1	1	1	1	1	0	0	0	0	0	0	0	0	0	0	0	0	0
	CP047982	1	1	1	1	1	1	1	0	0	0	0	0	0	0	0	0	0	0	0	0
	CP047983	1	1	1	1	1	1	1	0	0	0	0	0	0	0	0	0	0	0	0	0
	CP068232	1	1	1	1	1	1	1	0	0	0	0	0	0	0	0	0	0	0	0	0
	CP065937	1	1	1	1	1	1	1	0	0	0	0	0	0	0	0	0	0	0	0	0
	CP066813	1	1	1	1	1	1	1	0	0	0	0	0	0	0	0	0	0	0	0	0
	CP071151	1	1	1	1	1	1	1	0	0	0	0	0	0	0	0	0	0	0	0	0
	CP084350	1	1	1	1	1	1	1	0	0	0	0	0	0	0	0	0	0	0	0	0
	CP085468	1	1	1	1	1	1	1	0	0	0	0	0	0	0	0	0	0	0	0	0
	CP084031	1	1	1	1	1	1	1	0	0	0	0	0	0	0	0	0	0	0	0	0
	CP091176	1	1	1	1	1	1	1	0	0	0	0	0	0	0	0	0	0	0	0	0
	CP092181	1	1	1	1	1	1	1	0	0	0	0	0	0	0	0	0	0	0	0	0
	CP080052	1	1	1	1	1	1	1	0	0	0	0	0	0	0	0	0	0	0	0	0
	CP080051	1	1	1	1	1	1	1	0	0	0	0	0	0	0	0	0	0	0	0	0
	CP080050	1	1	1	1	1	1	1	0	0	0	0	0	0	0	0	0	0	0	0	0
	CP080049	1	1	1	1	1	1	1	0	0	0	0	0	0	0	0	0	0	0	0	0
	CP080048	1	1	1	1	1	1	1	0	0	0	0	0	0	0	0	0	0	0	0	0
	CP081290	1	1	1	1	1	1	1	0	0	0	0	0	0	0	0	0	0	0	0	0
	CP081293	1	1	1	1	1	1	1	0	0	0	0	0	0	0	0	0	0	0	0	0
	BPNA01	1	1	1	1	1	1	1	0	0	0	0	0	0	0	0	0	0	0	0	0
	BPNB01	1	1	1	1	1	1	1	0	0	0	0	0	0	0	0	0	0	0	0	0
	BPNC01	1	1	1	1	1	1	1	0	0	0	0	0	0	0	0	0	0	0	0	0
	BPND01	1	1	1	1	1	1	1	0	0	0	0	0	0	0	0	0	0	0	0	0
	BPNE01	1	1	1	1	1	1	1	0	0	0	0	0	0	0	0	0	0	0	0	0
	BPNF01	1	1	1	1	1	1	1	0	0	0	0	0	0	0	0	0	0	0	0	0
	BPNG01	1	1	1	1	1	1	1	0	0	0	0	0	0	0	0	0	0	0	0	0
	BPNH01	1	1	1	1	1	1	1	0	0	0	0	0	0	0	0	0	0	0	0	0
	BPNI01	1	1	1	1	1	1	1	0	0	0	0	0	0	0	0	0	0	0	0	0
	BPNJ01	1	1	1	1	1	1	1	0	0	0	0	0	0	0	0	0	0	0	0	0
	BPNK01	1	1	1	1	1	1	1	0	0	0	0	0	0	0	0	0	0	0	0	0
	BPNL01	1	1	1	1	1	1	1	0	0	0	0	0	0	0	0	0	0	0	0	0
	BPNM01	1	1	1	1	1	1	1	0	0	0	0	0	0	0	0	0	0	0	0	0
	BPNN01	1	1	1	1	1	1	1	0	0	0	0	0	0	0	0	0	0	0	0	0
	BPNO01	1	1	1	1	1	1	1	0	0	0	0	0	0	0	0	0	0	0	0	0
	BPNP01	1	1	1	1	1	1	1	0	0	0	0	0	0	0	0	0	0	0	0	0
	BPNQ01	1	1	1	1	1	1	1	0	0	0	0	0	0	0	0	0	0	0	0	0
	BPNR01	1	1	1	1	1	1	1	0	0	0	0	0	0	0	0	0	0	0	0	0
	BPNS01	1	1	1	1	1	1	1	0	0	0	0	0	0	0	0	0	0	0	0	0
	BPNT01	1	1	1	1	1	1	1	0	0	0	0	0	0	0	0	0	0	0	0	0
	BPNU01	1	1	1	1	1	1	1	0	0	0	0	0	0	0	0	0	0	0	0	0
	BPNV01	1	1	1	1	1	1	1	0	0	0	0	0	0	0	0	0	0	0	0	0
	BPNW01	1	1	1	1	1	1	1	0	0	0	0	0	0	0	0	0	0	0	0	0
	BPNX01	1	1	1	1	1	1	1	0	0	0	0	0	0	0	0	0	0	0	0	0
	BPNY01	1	1	1	1	1	1	1	0	0	0	0	0	0	0	0	0	0	0	0	0
	BPNZ01	1	1	1	1	1	1	1	0	0	0	0	0	0	0	0	0	0	0	0	0
	BPOA01	1	1	1	1	1	1	1	0	0	0	0	0	0	0	0	0	0	0	0	0
	BPOB01	1	1	1	1	1	1	1	0	0	0	0	0	0	0	0	0	0	0	0	0
	BPOC01	1	1	1	1	1	1	1	0	0	0	0	0	0	0	0	0	0	0	0	0
	BPOD01	1	1	1	1	1	1	1	0	0	0	0	0	0	0	0	0	0	0	0	0
	BPOE01	1	1	1	1	1	1	1	0	0	0	0	0	0	0	0	0	0	0	0	0
	BPOF01	1	1	1	1	1	1	1	0	0	0	0	0	0	0	0	0	0	0	0	0
	BPOG01	1	1	1	1	1	1	1	0	0	0	0	0	0	0	0	0	0	0	0	0
	BPOH01	1	1	1	1	1	1	1	0	0	0	0	0	0	0	0	0	0	0	0	0
	BPOI01	1	1	1	1	1	1	1	0	0	0	0	0	0	0	0	0	0	0	0	0
	BPOJ01	1	1	1	1	1	1	1	0	0	0	0	0	0	0	0	0	0	0	0	0
	BPOK01	1	1	1	1	1	1	1	0	0	0	0	0	0	0	0	0	0	0	0	0
	BPOL01	1	1	1	1	1	1	1	0	0	0	0	0	0	0	0	0	0	0	0	0
	BPOM01	1	1	1	1	1	1	1	0	0	0	0	0	0	0	0	0	0	0	0	0
	BPOO01	1	1	1	1	1	1	1	0	0	0	0	0	0	0	0	0	0	0	0	0
	BPOP01	1	1	1	1	1	1	1	0	0	0	0	0	0	0	0	0	0	0	0	0
	BPOQ01	1	1	1	1	1	1	1	0	0	0	0	0	0	0	0	0	0	0	0	0
	BPOR01	1	1	1	1	1	1	1	0	0	0	0	0	0	0	0	0	0	0	0	0
	BPOV01	1	1	1	1	1	1	1	0	0	0	0	0	0	0	0	0	0	0	0	0
	BPOW01	1	1	1	1	1	1	1	0	0	0	0	0	0	0	0	0	0	0	0	0
	BPOX01	1	1	1	1	1	1	1	0	0	0	0	0	0	0	0	0	0	0	0	0
	BQUY01	1	1	1	1	1	1	1	0	0	0	0	0	0	0	0	0	0	0	0	0
	BQUZ01	1	1	1	1	1	1	1	0	0	0	0	0	0	0	0	0	0	0	0	0
	BQVA01	1	1	1	1	1	1	1	0	0	0	0	0	0	0	0	0	0	0	0	0
	BQVB01	1	1	1	1	1	1	1	0	0	0	0	0	0	0	0	0	0	0	0	0
	BQVC01	1	1	1	1	1	1	1	0	0	0	0	0	0	0	0	0	0	0	0	0
	BQVD01	1	1	1	1	1	1	1	0	0	0	0	0	0	0	0	0	0	0	0	0
	BQVE01	1	1	1	1	1	1	1	0	0	0	0	0	0	0	0	0	0	0	0	0
	BQVG01	1	1	1	1	1	1	1	0	0	0	0	0	0	0	0	0	0	0	0	0
	BQVH01	1	1	1	1	1	1	1	0	0	0	0	0	0	0	0	0	0	0	0	0
	BQVI01	1	1	1	1	1	1	1	0	0	0	0	0	0	0	0	0	0	0	0	0
	BQVJ01	1	1	1	1	1	1	1	0	0	0	0	0	0	0	0	0	0	0	0	0
	BQVK01	1	1	1	1	1	1	1	0	0	0	0	0	0	0	0	0	0	0	0	0
	BQVL01	1	1	1	1	1	1	1	0	0	0	0	0	0	0	0	0	0	0	0	0
	BQVM01	1	1	1	1	1	1	1	0	0	0	0	0	0	0	0	0	0	0	0	0
	BQVN01	1	1	1	1	1	1	1	0	0	0	0	0	0	0	0	0	0	0	0	0
	BQVO01	1	1	1	1	1	1	1	0	0	0	0	0	0	0	0	0	0	0	0	0
	BQVP01	1	1	1	1	1	1	1	0	0	0	0	0	0	0	0	0	0	0	0	0
	BQVQ01	1	1	1	1	1	1	1	0	0	0	0	0	0	0	0	0	0	0	0	0
	BQVR01	1	1	1	1	1	1	1	0	0	0	0	0	0	0	0	0	0	0	0	0
	BQVS01	1	1	1	1	1	1	1	0	0	0	0	0	0	0	0	0	0	0	0	0
	BQVT01	1	1	1	1	1	1	1	0	0	0	0	0	0	0	0	0	0	0	0	0
	BQVU01	1	1	1	1	1	1	1	0	0	0	0	0	0	0	0	0	0	0	0	0
	BQVV01	1	1	1	1	1	1	1	0	0	0	0	0	0	0	0	0	0	0	0	0
	BQVW01	1	1	1	1	1	1	1	0	0	0	0	0	0	0	0	0	0	0	0	0
	BQVX01	1	1	1	1	1	1	1	0	0	0	0	0	0	0	0	0	0	0	0	0
	BQVY01	1	1	1	1	1	1	1	0	0	0	0	0	0	0	0	0	0	0	0	0
	BQVZ01	1	1	1	1	1	1	1	0	0	0	0	0	0	0	0	0	0	0	0	0
	BQWA01	1	1	1	1	1	1	1	0	0	0	0	0	0	0	0	0	0	0	0	0
	BQWB01	1	1	1	1	1	1	1	0	0	0	0	0	0	0	0	0	0	0	0	0
	BQWC01	1	1	1	1	1	1	1	0	0	0	0	0	0	0	0	0	0	0	0	0
	BQWD01	1	1	1	1	1	1	1	0	0	0	0	0	0	0	0	0	0	0	0	0
	CAAKNG01	1	1	1	1	1	1	1	0	0	0	0	0	0	0	0	0	0	0	0	0
	CAAKNI01	1	1	1	1	1	1	1	0	0	0	0	0	0	0	0	0	0	0	0	0
	CABMOA01	1	1	1	1	1	1	1	0	0	0	0	0	0	0	0	0	0	0	0	0
	CACP01	1	1	1	1	1	1	1	0	0	0	0	0	0	0	0	0	0	0	0	0
	JABSNY01	1	1	1	1	1	1	1	0	0	0	0	0	0	0	0	0	0	0	0	0
	JAEHHN01	1	1	1	1	1	1	1	0	0	0	0	0	0	0	0	0	0	0	0	0
	JAEHHR01	1	1	1	1	1	1	1	0	0	0	0	0	0	0	0	0	0	0	0	0
	JAEHHY01	1	1	1	1	1	1	1	0	0	0	0	0	0	0	0	0	0	0	0	0
	JAEHIC01	1	1	1	1	1	1	1	0	0	0	0	0	0	0	0	0	0	0	0	0
	JAEHID01	1	1	1	1	1	1	1	0	0	0	0	0	0	0	0	0	0	0	0	0
	JAEHIE01	1	1	1	1	1	1	1	0	0	0	0	0	0	0	0	0	0	0	0	0
	JAEHII01	1	1	1	1	1	1	1	0	0	0	0	0	0	0	0	0	0	0	0	0
	JAEHIJ01	1	1	1	1	1	1	1	0	0	0	0	0	0	0	0	0	0	0	0	0
	JAEHIL01	1	1	1	1	1	1	1	0	0	0	0	0	0	0	0	0	0	0	0	0
	JAEHIM01	1	1	1	1	1	1	1	0	0	0	0	0	0	0	0	0	0	0	0	0
	JAEHIO01	1	1	1	1	1	1	1	0	0	0	0	0	0	0	0	0	0	0	0	0
	JAEHIP01	1	1	1	1	1	1	1	0	0	0	0	0	0	0	0	0	0	0	0	0
	JAEHIR01	1	1	1	1	1	1	1	0	0	0	0	0	0	0	0	0	0	0	0	0
	JAEHIW01	1	1	1	1	1	1	1	0	0	0	0	0	0	0	0	0	0	0	0	0
	JAEHIX01	1	1	1	1	1	1	1	0	0	0	0	0	0	0	0	0	0	0	0	0
	JAEHJB01	1	1	1	1	1	1	1	0	0	0	0	0	0	0	0	0	0	0	0	0
	JAEHJE01	1	1	1	1	1	1	1	0	0	0	0	0	0	0	0	0	0	0	0	0
	JAEHJL01	1	1	1	1	1	1	1	0	0	0	0	0	0	0	0	0	0	0	0	0
	JAEHJN01	1	1	1	1	1	1	1	0	0	0	0	0	0	0	0	0	0	0	0	0
	JAEHJP01	1	1	1	1	1	1	1	0	0	0	0	0	0	0	0	0	0	0	0	0
	JAEHJR01	1	1	1	1	1	1	1	0	0	0	0	0	0	0	0	0	0	0	0	0
	JAGDEN01	1	1	1	1	1	1	1	0	0	0	0	0	0	0	0	0	0	0	0	0
	JAGDEU01	1	1	1	1	1	1	1	0	0	0	0	0	0	0	0	0	0	0	0	0
	JAGDEV01	1	1	1	1	1	1	1	0	0	0	0	0	0	0	0	0	0	0	0	0
	JAGDEX01	1	1	1	1	1	1	1	0	0	0	0	0	0	0	0	0	0	0	0	0
	JOVP01	1	1	1	1	1	1	1	0	0	0	0	0	0	0	0	0	0	0	0	0
	JTBG02	1	1	1	1	1	1	1	0	0	0	0	0	0	0	0	0	0	0	0	0
	JTBH02	1	1	1	1	1	1	1	0	0	0	0	0	0	0	0	0	0	0	0	0
	JWJP01	1	1	1	1	1	1	1	0	0	0	0	0	0	0	0	0	0	0	0	0
	LIIX01	1	1	1	1	1	1	1	0	0	0	0	0	0	0	0	0	0	0	0	0
	LXJO01	1	1	1	1	1	1	1	0	0	0	0	0	0	0	0	0	0	0	0	0
	NXBW01	1	1	1	1	1	1	1	0	0	0	0	0	0	0	0	0	0	0	0	0
	OVEM01	1	1	1	1	1	1	1	0	0	0	0	0	0	0	0	0	0	0	0	0
	OVEN01	1	1	1	1	1	1	1	0	0	0	0	0	0	0	0	0	0	0	0	0
	PUTR01	1	1	1	1	1	1	1	0	0	0	0	0	0	0	0	0	0	0	0	0
	QKOS01	1	1	1	1	1	1	1	0	0	0	0	0	0	0	0	0	0	0	0	0
	RQJZ01	1	1	1	1	1	1	1	0	0	0	0	0	0	0	0	0	0	0	0	0
	UETO01	1	1	1	1	1	1	1	0	0	0	0	0	0	0	0	0	0	0	0	0
	WUTZ01	1	1	1	1	1	1	1	0	0	0	0	0	0	0	0	0	0	0	0	0
	CDBK01	1	1	1	1	1	1	1	0	0	0	0	0	0	0	0	0	0	0	0	0
	CDBS01	1	1	1	1	1	1	1	0	0	0	0	0	0	0	0	0	0	0	0	0
	JAAALU01	1	1	1	1	1	1	1	0	0	0	0	0	0	0	0	0	0	0	0	0
	JAAALV01	1	1	1	1	1	1	1	0	0	0	0	0	0	0	0	0	0	0	0	0
	JAAALW01	1	1	0	1	1	1	1	0	0	0	0	0	0	0	0	0	0	0	0	0
	JAAALX01	1	1	1	1	1	1	1	0	0	0	0	0	0	0	0	0	0	0	0	0
	JAAROF01	1	1	1	1	1	1	1	0	0	0	0	0	0	0	0	0	0	0	0	0
	JAAVMO01	1	1	1	1	1	1	1	0	0	0	0	0	0	0	0	0	0	0	0	0
	JAKCNV01	1	1	1	1	1	1	1	0	0	0	0	0	0	0	0	0	0	0	0	0
	LESK01	1	1	1	1	1	1	1	0	0	0	0	0	0	0	0	0	0	0	0	0
	LFXO01	1	1	1	1	1	1	1	0	0	0	0	0	0	0	0	0	0	0	0	0
	MDSC01	1	1	1	1	1	1	1	0	0	0	0	0	0	0	0	0	0	0	0	0
	MDSD01	1	1	1	1	1	1	1	0	0	0	0	0	0	0	0	0	0	0	0	0
	NMSG01	1	1	1	1	1	1	1	0	0	0	0	0	0	0	0	0	0	0	0	0
	NXBP01	1	1	1	1	1	1	1	0	0	0	0	0	0	0	0	0	0	0	0	0
	NXBR01	1	1	1	1	1	1	1	0	0	0	0	0	0	0	0	0	0	0	0	0
	QKOU01	1	1	1	1	1	1	1	0	0	0	0	0	0	0	0	0	0	0	0	0
	QKOZ01	1	1	1	1	1	1	1	0	0	0	0	0	0	0	0	0	0	0	0	0
	QKPA01	1	1	0	1	1	1	1	0	0	0	0	0	0	0	0	0	0	0	0	0
	QKPH01	1	1	1	1	1	1	1	0	0	0	0	0	0	0	0	0	0	0	0	0
	QLLA01	1	1	1	1	1	1	1	0	0	0	0	0	0	0	0	0	0	0	0	0
	RQJY01	1	1	1	1	1	1	1	0	0	0	0	0	0	0	0	0	0	0	0	0
	UETG01	1	1	1	1	1	1	1	0	0	0	0	0	0	0	0	0	0	0	0	0
	UETK01	1	1	1	1	1	1	1	0	0	0	0	0	0	0	0	0	0	0	0	0
	VZQB01	1	1	1	1	1	1	1	0	0	0	0	0	0	0	0	0	0	0	0	0
A. dhakensis	CP045311	0	0	0	0	0	0	0	1	1	1	1	0	0	0	0	0	0	0	0	0
	CP054854	0	0	0	0	0	0	0	1	1	1	1	0	0	0	0	0	0	0	0	0
	CP084351	0	0	0	0	0	0	0	1	1	1	1	0	0	0	0	0	0	0	0	0
	CP084349	0	0	0	0	0	0	0	1	1	1	1	0	0	0	0	0	0	0	0	0
	CP046626	0	0	0	0	0	0	0	1	1	1	1	0	0	0	0	0	0	0	0	0
	CP075589	0	0	0	0	0	0	0	0	0	0	0	0	0	0	0	0	0	0	0	0
	AOBN01	0	0	0	0	0	0	0	1	1	1	1	0	0	0	0	0	0	0	0	0
	AOBQ01	0	0	0	0	0	0	0	1	1	1	1	0	0	0	0	0	0	0	0	0
	BAFL01	0	0	0	0	0	0	0	1	1	1	1	0	0	0	0	0	0	0	0	0
	JAACMW01	0	0	0	0	0	0	0	1	1	1	1	0	0	0	0	0	0	0	0	0
	JADPIC01	0	0	0	0	0	0	0	1	1	1	1	0	0	0	0	0	0	0	0	0
	JAEHHU01	0	0	0	0	0	0	0	1	1	1	1	0	0	0	0	0	0	0	0	0
	JAEHIK01	0	0	0	0	0	0	0	1	1	1	1	0	0	0	0	0	0	0	0	0
	JAEHIQ01	0	0	0	0	0	0	0	1	1	1	1	0	0	0	0	0	0	0	0	0
	JAEHIY01	0	0	0	0	0	0	0	1	1	1	1	0	0	0	0	0	0	0	0	0
	JAEHJI01	0	0	0	0	0	0	0	1	1	1	1	0	0	0	0	0	0	0	0	0
	JAEHJJ01	0	0	0	0	0	0	0	1	1	1	1	0	0	0	0	0	0	0	0	0
	JAEHJT01	0	0	0	0	0	0	0	1	1	1	1	0	0	0	0	0	0	0	0	0
	JAEIJA01	0	0	0	0	0	0	0	1	1	1	1	0	0	0	0	0	0	0	0	0
	JAEIJB01	0	0	0	0	0	0	0	1	1	1	1	0	0	0	0	0	0	0	0	0
	JAFIMO01	0	0	0	0	0	0	0	1	1	1	1	0	0	0	0	0	0	0	0	0
	JAGDET01	0	0	0	0	0	0	0	1	1	1	1	0	0	0	0	0	0	0	0	0
	JALGBK01	0	0	0	0	0	0	0	1	1	1	1	0	0	0	0	0	0	0	0	0
	JDWD01	0	0	0	0	0	0	0	1	1	1	1	0	0	0	0	0	0	0	0	0
	LZFM01	0	0	0	0	0	0	0	1	1	1	1	0	0	0	0	0	0	0	0	0
	PJOL01	0	0	0	0	0	0	0	1	1	1	1	0	0	0	0	0	0	0	0	0
	RQKD01	0	0	0	0	0	0	0	1	1	1	1	0	0	0	0	0	0	0	0	0
	WNLF01	0	0	0	0	0	0	0	1	1	1	1	0	0	0	0	0	0	0	0	0
	WNLH01	0	0	0	0	0	0	0	1	1	1	1	0	0	0	0	0	0	0	0	0
	AGWR01	0	0	0	0	0	0	0	1	1	1	1	0	0	0	0	0	0	0	0	0
	CDBH01	0	0	0	0	0	0	0	1	1	1	1	0	0	0	0	0	0	0	0	0
	CDBP01	0	0	0	0	0	0	0	1	1	1	1	0	0	0	0	0	0	0	0	0
	JAACNA01	0	0	0	0	0	0	0	1	1	1	1	0	0	0	0	0	0	0	0	0
	JAAKGG01	0	0	0	0	0	0	0	1	1	1	1	0	0	0	0	0	0	0	0	0
	JAGFDX01	0	0	0	0	0	0	0	1	1	1	1	0	0	0	0	0	0	0	0	0
	JAGFEC01	0	0	0	0	0	0	0	1	1	1	1	0	0	0	0	0	0	0	0	0
	LBDI01	0	0	0	0	0	0	0	1	1	1	1	0	0	0	0	0	0	0	0	0
	LBDJ01	0	0	0	0	0	0	0	1	1	1	1	0	0	0	0	0	0	0	0	0
	LJOE01	0	0	0	0	0	0	0	1	1	1	1	0	0	0	0	0	0	0	0	0
	NKWO01	0	0	0	0	0	0	0	1	1	1	1	0	0	0	0	0	0	0	0	0
	NKWP01	0	0	0	0	0	0	0	1	1	1	1	0	0	0	0	0	0	0	0	0
	NKWQ01	0	0	0	0	0	0	0	1	1	1	1	0	0	0	0	0	0	0	0	0
	NKWT01	0	0	0	0	0	0	0	1	1	1	1	0	0	0	0	0	0	0	0	0
	PDXI01	0	0	0	0	0	0	0	1	1	1	1	0	0	0	0	0	0	0	0	0
	QUOJ01	0	0	0	0	0	0	0	1	1	1	1	0	0	0	0	0	0	0	0	0
	RJCW01	0	0	0	0	0	0	0	1	1	1	1	0	0	0	0	0	0	0	0	0
A. diversa	APVG01	0	0	0	0	0	0	0	0	0	0	0	0	0	0	0	0	0	0	0	0
	CDCE01	0	0	0	0	0	0	0	0	0	0	0	0	0	0	0	0	0	0	0	0
A. encheleia	LR134376	0	0	0	0	0	0	0	0	0	0	0	0	0	0	0	0	0	0	0	0
	CP093843	0	0	0	0	0	0	0	0	0	0	0	0	0	0	0	0	0	0	0	0
	CDDI01	0	0	0	0	0	0	0	0	0	0	0	0	0	0	0	0	0	0	0	0
A. enteropelogenes	CP082887	0	0	0	0	0	0	0	0	0	0	0	0	0	0	0	0	0	0	0	0
	CP083626	0	0	0	0	0	0	0	0	0	0	0	0	0	0	0	0	0	0	0	0
	CP083625	0	0	0	0	0	0	0	0	0	0	0	0	0	0	0	0	0	0	0	0
	CP083612	0	0	0	0	0	0	0	0	0	0	0	0	0	0	0	0	0	0	0	0
	CP081025	0	0	0	0	0	0	0	0	0	0	0	0	0	0	0	0	0	0	0	0
	CP084358	0	0	0	0	0	0	0	0	0	0	0	0	0	0	0	0	0	0	0	0
	JAEHHW01	0	0	0	0	0	0	0	0	0	0	0	0	0	0	0	0	0	0	0	0
	JAEHIG01	0	0	0	0	0	0	0	0	0	0	0	0	0	0	0	0	0	0	0	0
	JMGO02	0	0	0	0	0	0	0	0	0	0	0	0	0	0	0	0	0	0	0	0
	CDCG01	0	0	0	0	0	0	0	0	0	0	0	0	0	0	0	0	0	0	0	0
	CDDE01	0	0	0	0	0	0	0	0	0	0	0	0	0	0	0	0	0	0	0	0
	RQKA01	0	0	0	0	0	0	0	0	0	0	0	0	0	0	0	0	0	0	0	0
A. eucrenophila	CDDF01	0	0	0	0	0	0	0	0	0	0	0	0	0	0	0	0	0	0	0	0
A. finlandensis	JRGK01	0	0	0	0	0	0	0	0	0	0	0	0	0	0	0	0	0	0	0	0
A. fluvialis	CDBO01	0	0	0	0	0	0	0	0	0	0	0	0	0	0	0	0	0	0	0	0
A. hydrophila	AP019193	0	0	0	0	0	0	0	0	0	0	0	1	1	1	1	1	0	0	0	0
	AP022206	0	0	0	0	0	0	0	0	0	0	0	1	1	1	1	1	0	0	0	0
	AP022252	0	0	0	0	0	0	0	0	0	0	0	1	1	1	1	1	0	0	0	0
	AP023398	0	0	0	0	0	0	0	0	0	0	0	1	1	1	1	1	0	0	0	0
	AP024234	0	0	0	0	0	0	0	0	0	0	0	1	1	1	1	1	0	0	0	0
	AP025277	0	0	0	0	0	0	0	0	0	0	0	1	1	1	1	1	0	0	0	0
	CP005966	0	0	0	0	0	0	0	0	0	0	0	1	1	1	1	1	0	0	0	0
	CP000462	0	0	0	0	0	0	0	0	0	0	0	1	1	1	1	1	0	0	0	0
	CP007566	0	0	0	0	0	0	0	0	0	0	0	1	1	1	1	1	0	0	0	0
	CP007576	0	0	0	0	0	0	0	0	0	0	0	1	1	1	1	1	0	0	0	0
	CP006883	0	0	0	0	0	0	0	0	0	0	0	1	1	0	1	1	0	0	0	0
	CP016380	0	0	0	0	0	0	0	0	0	0	0	1	1	1	1	1	0	0	0	0
	CP010947	0	0	0	0	0	0	0	0	0	0	0	1	1	1	1	1	0	0	0	0
	CP011100	0	0	0	0	0	0	0	0	0	0	0	1	1	1	1	1	0	0	0	0
	CP006870	0	0	0	0	0	0	0	0	0	0	0	1	1	1	1	1	0	0	0	0
	CP013178	0	0	0	0	0	0	0	0	0	0	0	1	1	1	1	1	0	0	0	0
	CP013965	0	0	0	0	0	0	0	0	0	0	0	1	1	1	1	1	0	0	0	0
	CP016392	0	0	0	0	0	0	0	0	0	0	0	1	1	1	1	1	0	0	0	0
	CP016990	0	0	0	0	0	0	0	0	0	0	0	1	1	1	1	1	0	0	0	0
	CP016989	0	0	0	0	0	0	0	0	0	0	0	1	1	1	1	1	0	0	0	0
	CP018201	0	0	0	0	0	0	0	0	0	0	0	1	1	1	1	1	0	0	0	0
	CP028568	0	0	0	0	0	0	0	0	0	0	0	1	1	1	1	1	0	0	0	0
	CP028418	0	0	0	0	0	0	0	0	0	0	0	0	1	1	1	1	0	0	0	0
	CP027804	0	0	0	0	0	0	0	0	0	0	0	1	1	1	1	1	0	0	0	0
	CP038463	0	0	0	0	0	0	0	0	0	0	0	1	1	1	1	1	0	0	0	0
	CP038465	0	0	0	0	0	0	0	0	0	0	0	1	1	1	1	1	0	0	0	0
	CP043324	0	0	0	0	0	0	0	0	0	0	0	1	1	1	1	1	0	0	0	0
	CP043323	0	0	0	0	0	0	0	0	0	0	0	1	1	1	1	1	0	0	0	0
	CP045220	0	0	0	0	0	0	0	0	0	0	0	1	1	1	1	1	0	0	0	0
	CP045501	0	0	0	0	0	0	0	0	0	0	0	1	1	1	1	1	0	0	0	0
	CP045502	0	0	0	0	0	0	0	0	0	0	0	1	1	1	1	1	0	0	0	0
	CP050850	0	0	0	0	0	0	0	0	0	0	0	1	1	1	1	1	0	0	0	0
	CP065651	0	0	0	0	0	0	0	0	0	0	0	1	1	1	1	1	0	0	0	0
	CP050851	0	0	0	0	0	0	0	0	0	0	0	1	1	1	1	1	0	0	0	0
	CP046954	0	0	0	0	0	0	0	0	0	0	0	0	1	1	1	1	0	0	0	0
	CP053885	0	0	0	0	0	0	0	0	0	0	0	1	1	1	1	1	0	0	0	0
	CP053884	0	0	0	0	0	0	0	0	0	0	0	1	1	1	1	1	0	0	0	0
	CP053883	0	0	0	0	0	0	0	0	0	0	0	1	1	1	1	1	0	0	0	0
	CP064382	0	0	0	0	0	0	0	0	0	0	0	1	1	1	1	1	0	0	0	0
	CP050012	0	0	0	0	0	0	0	0	0	0	0	1	1	1	1	1	0	0	0	0
	CP084353	0	0	0	0	0	0	0	0	0	0	0	1	1	1	1	1	0	0	0	0
	CP084352	0	0	0	0	0	0	0	0	0	0	0	1	1	1	1	1	0	0	0	0
	CP083944	0	0	0	0	0	0	0	0	0	0	0	1	1	1	1	1	0	0	0	0
	CP092906	0	0	0	0	0	0	0	0	0	0	0	1	1	1	1	1	0	0	0	0
	CP093309	0	0	0	0	0	0	0	0	0	0	0	1	1	1	1	1	0	0	0	0
	CP093308	0	0	0	0	0	0	0	0	0	0	0	0	1	1	1	1	0	0	0	0
	CP094267	0	0	0	0	0	0	0	0	0	0	0	1	1	1	1	1	0	0	0	0
	CP095280	0	0	0	0	0	0	0	0	0	0	0	1	1	1	1	1	0	0	0	0
	CP046604	0	0	0	0	0	0	0	0	0	0	0	1	1	1	1	1	0	0	0	0
	CP046869	0	0	0	0	0	0	0	0	0	0	0	1	1	1	1	1	0	0	0	0
	CP046870	0	0	0	0	0	0	0	0	0	0	0	1	1	1	1	1	0	0	0	0
	CP046871	0	0	0	0	0	0	0	0	0	0	0	1	1	1	1	1	0	0	0	0
	CP092708	0	0	0	0	0	0	0	0	0	0	0	1	1	1	1	1	0	0	0	0
	CP092709	0	0	0	0	0	0	0	0	0	0	0	1	1	1	1	1	0	0	0	0
	AMQA01	0	0	0	0	0	0	0	0	0	0	0	1	1	1	1	1	0	0	0	0
	BAXY01	0	0	0	0	0	0	0	0	0	0	0	1	1	1	1	1	0	0	0	0
	BEYT01	0	0	0	0	0	0	0	0	0	0	0	1	1	1	1	1	0	0	0	0
	BPOS01	0	0	0	0	0	0	0	0	0	0	0	1	1	1	1	1	0	0	0	0
	BQVF01	0	0	0	0	0	0	0	0	0	0	0	1	1	1	1	1	0	0	0	0
	CAAKNP01	0	0	0	0	0	0	0	0	0	0	0	1	1	1	1	1	0	0	0	0
	CABMNZ01	0	0	0	0	0	0	0	0	0	0	0	1	1	1	1	1	0	0	0	0
	JAANAW01	0	0	0	0	0	0	0	0	0	0	0	1	1	1	1	1	0	0	0	0
	JABAJN01	0	0	0	0	0	0	0	0	0	0	0	1	1	1	1	1	0	0	0	0
	JACLAM01	0	0	0	0	0	0	0	0	0	0	0	1	1	1	1	1	0	0	0	0
	JACLAN01	0	0	0	0	0	0	0	0	0	0	0	1	1	1	1	1	0	0	0	0
	JACLAO01	0	0	0	0	0	0	0	0	0	0	0	1	1	1	1	1	0	0	0	0
	JAEHHP01	0	0	0	0	0	0	0	0	0	0	0	1	1	1	1	1	0	0	0	0
	JAEHHS01	0	0	0	0	0	0	0	0	0	0	0	1	1	1	1	1	0	0	0	0
	JAEHIT01	0	0	0	0	0	0	0	0	0	0	0	1	1	1	1	1	0	0	0	0
	JAEHIU01	0	0	0	0	0	0	0	0	0	0	0	1	1	1	1	1	0	0	0	0
	JAEHIV01	0	0	0	0	0	0	0	0	0	0	0	1	1	1	1	1	0	0	0	0
	JAEHJS01	0	0	0	0	0	0	0	0	0	0	0	1	1	1	1	1	0	0	0	0
	JAFIMN01	0	0	0	0	0	0	0	0	0	0	0	1	1	1	1	1	0	0	0	0
	JAGDEM01	0	0	0	0	0	0	0	0	0	0	0	1	1	1	1	1	0	0	0	0
	JAIWZB01	0	0	0	0	0	0	0	0	0	0	0	1	1	1	1	1	0	0	0	0
	JAJDSS01	0	0	0	0	0	0	0	0	0	0	0	1	1	1	1	1	0	0	0	0
	JDWB01	0	0	0	0	0	0	0	0	0	0	0	1	1	1	1	1	0	0	0	0
	JDWC01	0	0	0	0	0	0	0	0	0	0	0	1	1	1	1	1	0	0	0	0
	JEML01	0	0	0	0	0	0	0	0	0	0	0	1	1	1	1	1	0	0	0	0
	JFJO01	0	0	0	0	0	0	0	0	0	0	0	1	1	1	1	1	0	0	0	0
	JPEH01	0	0	0	0	0	0	0	0	0	0	0	1	1	1	1	1	0	0	0	0
	JRWS01	0	0	0	0	0	0	0	0	0	0	0	1	1	1	1	1	0	0	0	0
	JSWA01	0	0	0	0	0	0	0	0	0	0	0	1	1	1	1	1	0	0	0	0
	JSXE01	0	0	0	0	0	0	0	0	0	0	0	1	1	1	1	1	0	0	0	0
	JTBD02	0	0	0	0	0	0	0	0	0	0	0	1	1	1	1	1	0	0	0	0
	LNUR01	0	0	0	0	0	0	0	0	0	0	0	1	1	1	1	1	0	0	0	0
	LRRV01	0	0	0	0	0	0	0	0	0	0	0	1	1	1	1	1	0	0	0	0
	LRRW01	0	0	0	0	0	0	0	0	0	0	0	1	1	1	1	1	0	0	0	0
	LRRX01	0	0	0	0	0	0	0	0	0	0	0	1	1	1	1	1	0	0	0	0
	LRRY01	0	0	0	0	0	0	0	0	0	0	0	1	1	1	1	1	0	0	0	0
	LXME01	0	0	0	0	0	0	0	0	0	0	0	1	1	1	1	1	0	0	0	0
	LYXN01	0	0	0	0	0	0	0	0	0	0	0	1	1	1	1	1	0	0	0	0
	LYZF01	0	0	0	0	0	0	0	0	0	0	0	1	1	1	1	1	0	0	0	0
	LYZG01	0	0	0	0	0	0	0	0	0	0	0	1	1	1	1	1	0	0	0	0
	LYZH01	0	0	0	0	0	0	0	0	0	0	0	1	1	1	1	1	0	0	0	0
	MAKI01	0	0	0	0	0	0	0	0	0	0	0	1	1	1	1	1	0	0	0	0
	MAKJ01	0	0	0	0	0	0	0	0	0	0	0	1	1	1	1	1	0	0	0	0
	MTPO01	0	0	0	0	0	0	0	0	0	0	0	1	1	1	1	1	0	0	0	0
	PQLL01	0	0	0	0	0	0	0	0	0	0	0	0	1	1	1	1	0	0	0	0
	PUTQ01	0	0	0	0	0	0	0	0	0	0	0	1	1	1	1	1	0	0	0	0
	UFSL01	0	0	0	0	0	0	0	0	0	0	0	1	1	1	1	1	0	0	0	0
	VHIW01	0	0	0	0	0	0	0	0	0	0	0	1	1	1	1	1	0	0	0	0
	VHIX01	0	0	0	0	0	0	0	0	0	0	0	1	1	1	1	1	0	0	0	0
	VWTU01	0	0	0	0	0	0	0	0	0	0	0	1	1	1	1	1	0	0	0	0
	WNLG01	0	0	0	0	0	0	0	0	0	0	0	1	1	1	1	1	0	0	0	0
	WOCB01	0	0	0	0	0	0	0	0	0	0	0	1	1	1	1	1	0	0	0	0
	WOCC01	0	0	0	0	0	0	0	0	0	0	0	1	1	1	1	1	0	0	0	0
	CDDC01	0	0	0	0	0	0	0	0	0	0	0	1	1	1	1	1	0	0	0	0
	DBMF01	0	0	0	0	0	0	0	0	0	0	0	1	1	1	1	1	0	0	0	0
	FTME01	0	0	0	0	0	0	0	0	0	0	0	1	1	1	1	1	0	0	0	0
	FTNG01	0	0	0	0	0	0	0	0	0	0	0	1	1	1	1	1	0	0	0	0
	JAABKF01	0	0	0	0	0	0	0	0	0	0	0	1	1	1	1	1	0	0	0	0
	JAABKG01	0	0	0	0	0	0	0	0	0	0	0	1	1	1	1	1	0	0	0	0
	JAABKI01	0	0	0	0	0	0	0	0	0	0	0	1	1	1	1	1	0	0	0	0
	JAACMX01	0	0	0	0	0	0	0	0	0	0	0	1	1	1	1	1	0	0	0	0
	JAADJL01	0	0	0	0	0	0	0	0	0	0	0	1	1	1	1	1	0	0	0	0
	JAADJN01	0	0	0	0	0	0	0	0	0	0	0	1	1	1	1	1	0	0	0	0
	JACSWK01	0	0	0	0	0	0	0	0	0	0	0	1	1	1	1	1	0	0	0	0
	JACSWL01	0	0	0	0	0	0	0	0	0	0	0	1	1	1	1	1	0	0	0	0
	JACSWM01	0	0	0	0	0	0	0	0	0	0	0	1	1	0	1	1	0	0	0	0
	JAFLWS01	0	0	0	0	0	0	0	0	0	0	0	1	1	1	1	1	0	0	0	0
	JALKAG01	0	0	0	0	0	0	0	0	0	0	0	1	1	1	1	1	0	0	0	0
	JVCD01	0	0	0	0	0	0	0	0	0	0	0	1	0	1	1	1	0	0	0	0
	JVDL01	0	0	0	0	0	0	0	0	0	0	0	1	0	1	1	1	0	0	0	0
	JVDW01	0	0	0	0	0	0	0	0	0	0	0	1	0	1	1	1	0	0	0	0
	JVES01	0	0	0	0	0	0	0	0	0	0	0	1	0	1	1	1	0	0	0	0
	JVFM01	0	0	0	0	0	0	0	0	0	0	0	1	0	1	1	1	0	0	0	0
	LSZC01	0	0	0	0	0	0	0	0	0	0	0	1	1	1	1	1	0	0	0	0
	LZDC01	0	0	0	0	0	0	0	0	0	0	0	1	1	1	1	1	0	0	0	0
	MJGE01	0	0	0	0	0	0	0	0	0	0	0	1	1	1	1	1	0	0	0	0
	MJGY01	0	0	0	0	0	0	0	0	0	0	0	1	1	1	1	1	0	0	0	0
	MRDF01	0	0	0	0	0	0	0	0	0	0	0	1	1	1	1	1	0	0	0	0
	MTGJ01	0	0	0	0	0	0	0	0	0	0	0	1	1	1	1	1	0	0	0	0
	NADM01	0	0	0	0	0	0	0	0	0	0	0	1	1	1	1	1	0	0	0	0
	NBOV01	0	0	0	0	0	0	0	0	0	0	0	1	1	1	1	1	0	0	0	0
	NBWY01	0	0	0	0	0	0	0	0	0	0	0	1	1	1	1	1	0	0	0	0
	NKWA01	0	0	0	0	0	0	0	0	0	0	0	1	1	1	1	0	0	0	0	0
	NKWC01	0	0	0	0	0	0	0	0	0	0	0	1	1	1	1	1	0	0	0	0
	NKWD01	0	0	0	0	0	0	0	0	0	0	0	1	1	1	1	1	0	0	0	0
	NKWF01	0	0	0	0	0	0	0	0	0	0	0	1	1	1	1	1	0	0	0	0
	NKWV01	0	0	0	0	0	0	0	0	0	0	0	1	1	1	1	1	0	0	0	0
	NKXB01	0	0	0	0	0	0	0	0	0	0	0	1	1	1	1	1	0	0	0	0
	NKXI01	0	0	0	0	0	0	0	0	0	0	0	1	1	1	1	1	0	0	0	0
	QQBF01	0	0	0	0	0	0	0	0	0	0	0	1	1	1	1	1	0	0	0	0
	RQKC01	0	0	0	0	0	0	0	0	0	0	0	1	1	1	1	1	0	0	0	0
	WSYK01	0	0	0	0	0	0	0	0	0	0	0	1	1	1	1	1	0	0	0	0
	WSYM01	0	0	0	0	0	0	0	0	0	0	0	1	1	1	1	1	0	0	0	0
	WTZB01	0	0	0	0	0	0	0	0	0	0	0	1	1	1	1	1	0	0	0	0
	WTZC01	0	0	0	0	0	0	0	0	0	0	0	1	1	1	1	1	0	0	0	0
	WTZD01	0	0	0	0	0	0	0	0	0	0	0	1	1	1	1	1	0	0	0	0
	WTZE01	0	0	0	0	0	0	0	0	0	0	0	1	1	1	1	1	0	0	0	0
	WTZF01	0	0	0	0	0	0	0	0	0	0	0	1	1	1	1	1	0	0	0	0
	WTZI01	0	0	0	0	0	0	0	0	0	0	0	1	1	1	1	1	0	0	0	0
	WTZJ01	0	0	0	0	0	0	0	0	0	0	0	1	1	1	1	1	0	0	0	0
A. jandaei	AP024466	0	0	0	0	0	0	0	0	0	0	0	0	0	0	0	0	0	0	0	0
	CP043322	0	0	0	0	0	0	0	0	0	0	0	0	0	0	0	0	0	0	0	0
	CP043321	0	0	0	0	0	0	0	0	0	0	0	0	0	0	0	0	0	0	0	0
	CP053882	0	0	0	0	0	0	0	0	0	0	0	0	0	0	0	0	0	0	0	0
	CP053881	0	0	0	0	0	0	0	0	0	0	0	0	0	0	0	0	0	0	0	0
	CP053879	0	0	0	0	0	0	0	0	0	0	0	0	0	0	0	0	0	0	0	0
	CP066092	0	0	0	0	0	0	0	0	0	0	0	0	0	0	0	0	0	0	0	0
	CP046270	0	0	0	0	0	0	0	0	0	0	0	0	0	0	0	0	0	0	0	0
	CP050701	0	0	0	0	0	0	0	0	0	0	0	0	0	0	0	0	0	0	0	0
	CP070221	0	0	0	0	0	0	0	0	0	0	0	0	0	0	0	0	0	0	0	0
	CP070220	0	0	0	0	0	0	0	0	0	0	0	0	0	0	0	0	0	0	0	0
	CP084376	0	0	0	0	0	0	0	0	0	0	0	0	0	0	0	0	0	0	0	0
	JAACNC01	0	0	0	0	0	0	0	0	0	0	0	0	0	0	0	0	0	0	0	0
	JAEHIN01	0	0	0	0	0	0	0	0	0	0	0	0	0	0	0	0	0	0	0	0
	JAEHJA01	0	0	0	0	0	0	0	0	0	0	0	0	0	0	0	0	0	0	0	0
	JAEHJC01	0	0	0	0	0	0	0	0	0	0	0	0	0	0	0	0	0	0	0	0
	JAEHJF01	0	0	0	0	0	0	0	0	0	0	0	0	0	0	0	0	0	0	0	0
	JAEHJQ01	0	0	0	0	0	0	0	0	0	0	0	0	0	0	0	0	0	0	0	0
	JFDL01	0	0	0	0	0	0	0	0	0	0	0	0	0	0	0	0	0	0	0	0
	RPDF01	0	0	0	0	0	0	0	0	0	0	0	0	0	0	0	0	0	0	0	0
	RQKB01	0	0	0	0	0	0	0	0	0	0	0	0	0	0	0	0	0	0	0	0
	CDBV01	0	0	0	0	0	0	0	0	0	0	0	0	0	0	0	0	0	0	0	0
	JAACNF01	0	0	0	0	0	0	0	0	0	0	0	0	0	0	0	0	0	0	0	0
	JAAKGH01	0	0	0	0	0	0	0	0	0	0	0	0	0	0	0	0	0	0	0	0
	JACTGU01	0	0	0	0	0	0	0	0	0	0	0	0	0	0	0	0	0	0	0	0
	NKWG01	0	0	0	0	0	0	0	0	0	0	0	0	0	0	0	0	0	0	0	0
	PRCV01	0	0	0	0	0	0	0	0	0	0	0	0	0	0	0	0	0	0	0	0
	WOXB01	0	0	0	0	0	0	0	0	0	0	0	0	0	0	0	0	0	0	0	0
A. lacus	JRGM01	0	0	0	0	0	0	0	0	0	0	0	0	0	0	0	0	0	0	0	0
A. media	AP022188	0	0	0	0	0	0	0	0	0	0	0	0	0	0	0	0	0	0	0	0
	CP007567	0	0	0	0	0	0	0	0	0	0	0	0	0	0	0	0	0	0	0	0
	CP038443	0	0	0	0	0	0	0	0	0	0	0	0	0	0	0	0	0	0	0	0
	CP038444	0	0	0	0	0	0	0	0	0	0	0	0	0	0	0	0	0	0	0	0
	CP038445	0	0	0	0	0	0	0	0	0	0	0	0	0	0	0	0	0	0	0	0
	CP038448	0	0	0	0	0	0	0	0	0	0	0	0	0	0	0	0	0	0	0	0
	CP043579	0	0	0	0	0	0	0	0	0	0	0	0	0	0	0	0	0	0	0	0
	CP047962	0	0	0	0	0	0	0	0	0	0	0	0	0	0	0	0	0	0	0	0
	CP067417	0	0	0	0	0	0	0	0	0	0	0	0	0	0	0	0	0	0	0	0
	CP075564	0	0	0	0	0	0	0	0	0	0	0	0	0	0	0	0	0	0	0	0
	CAAKNK01	0	0	0	0	0	0	0	0	0	0	0	0	0	0	0	0	0	0	0	0
	JAGDEO01	0	0	0	0	0	0	0	0	0	0	0	0	0	0	0	0	0	0	0	0
	JRBF01	0	0	0	0	0	0	0	0	0	0	0	0	0	0	0	0	0	0	0	0
	JRBG01	0	0	0	0	0	0	0	0	0	0	0	0	0	0	0	0	0	0	0	0
	CDBZ01	0	0	0	0	0	0	0	0	0	0	0	0	0	0	0	0	0	0	0	0
A. molluscorum	AQGQ01	0	0	0	0	0	0	0	0	0	0	0	0	0	0	0	0	0	0	0	0
A. piscicola	LYXO01	0	0	0	0	0	0	0	0	0	0	0	0	0	0	0	0	0	0	0	0
	CDBL01	0	0	0	0	0	0	0	0	0	0	0	0	0	0	0	0	0	0	0	0
A. popoffii	JAGRZL01	0	0	0	0	0	0	0	0	0	0	0	0	0	0	0	0	0	0	0	0
	CDBI01	0	0	0	0	0	0	0	0	0	0	0	0	0	0	0	0	0	0	0	0
A. rivipollensis	CP027856	0	0	0	0	0	0	0	0	0	0	0	0	0	0	0	0	0	0	0	0
	JAAIKZ01	0	0	0	0	0	0	0	0	0	0	0	0	0	0	0	0	0	0	0	0
	JAAILA01	0	0	0	0	0	0	0	0	0	0	0	0	0	0	0	0	0	0	0	0
	JAAILC01	0	0	0	0	0	0	0	0	0	0	0	0	0	0	0	0	0	0	0	0
	JAAILB01	0	0	0	0	0	0	0	0	0	0	0	0	0	0	0	0	0	0	0	0
	JAKCNB01	0	0	0	0	0	0	0	0	0	0	0	0	0	0	0	0	0	0	0	0
	JAKCND01	0	0	0	0	0	0	0	0	0	0	0	0	0	0	0	0	0	0	0	0
A. rivuli	CP079742	0	0	0	0	0	0	0	0	0	0	0	0	0	0	0	0	0	0	0	0
	CDBJ01	0	0	0	0	0	0	0	0	0	0	0	0	0	0	0	0	0	0	0	0
A. salmonicida	CP027000	0	0	0	0	0	0	0	0	0	0	0	0	0	0	0	0	0	0	0	0
	CP000644	0	0	0	0	0	0	0	0	0	0	0	0	0	0	0	0	0	0	0	0
	CP022426	0	0	0	0	0	0	0	0	0	0	0	0	0	0	0	0	0	0	0	0
	CP048223	0	0	0	0	0	0	0	0	0	0	0	0	0	0	0	0	0	0	0	0
	CP017143	0	0	0	0	0	0	0	0	0	0	0	0	0	0	0	0	0	0	0	0
	CP021654	0	0	0	0	0	0	0	0	0	0	0	0	0	0	0	0	0	0	0	0
	CP022175	0	0	0	0	0	0	0	0	0	0	0	0	0	0	0	0	0	0	0	0
	CP022186	0	0	0	0	0	0	0	0	0	0	0	0	0	0	0	0	0	0	0	0
	CP022181	0	0	0	0	0	0	0	0	0	0	0	0	0	0	0	0	0	0	0	0
	CP022550	0	0	0	0	0	0	0	0	0	0	0	0	0	0	0	0	0	0	0	0
	CP038102	0	0	0	0	0	0	0	0	0	0	0	0	0	0	0	0	0	0	0	0
	CP047374	0	0	0	0	0	0	0	0	0	0	0	0	0	0	0	0	0	0	0	0
	CP047376	0	0	0	0	0	0	0	0	0	0	0	0	0	0	0	0	0	0	0	0
	CP052034	0	0	0	0	0	0	0	0	0	0	0	0	0	0	0	0	0	0	0	0
	CP060030	0	0	0	0	0	0	0	0	0	0	0	0	0	0	0	0	0	0	0	0
	CP049830	0	0	0	0	0	0	0	0	0	0	0	0	0	0	0	0	0	0	0	0
	CP050187	0	0	0	0	0	0	0	0	0	0	0	0	0	0	0	0	0	0	0	0
	CP051883	0	0	0	0	0	0	0	0	0	0	0	0	0	0	0	0	0	0	0	0
	CP085533	0	0	0	0	0	0	0	0	0	0	0	0	0	0	0	0	0	0	0	0
	CP080045	0	0	0	0	0	0	0	0	0	0	0	0	0	0	0	0	0	0	0	0
	CP080044	0	0	0	0	0	0	0	0	0	0	0	0	0	0	0	0	0	0	0	0
	CP080043	0	0	0	0	0	0	0	0	0	0	0	0	0	0	0	0	0	0	0	0
	CP080042	0	0	0	0	0	0	0	0	0	0	0	0	0	0	0	0	0	0	0	0
	CP080041	0	0	0	0	0	0	0	0	0	0	0	0	0	0	0	0	0	0	0	0
	AMQG02	0	0	0	0	0	0	0	0	0	0	0	0	0	0	0	0	0	0	0	0
	ARYZ02	0	0	0	0	0	0	0	0	0	0	0	0	0	0	0	0	0	0	0	0
	BAWQ01	0	0	0	0	0	0	0	0	0	0	0	0	0	0	0	0	0	0	0	0
	CAACYG01	0	0	0	0	0	0	0	0	0	0	0	0	0	0	0	0	0	0	0	0
	JADKRF01	0	0	0	0	0	0	0	0	0	0	0	0	0	0	0	0	0	0	0	0
	JAFBAV01	0	0	0	0	0	0	0	0	0	0	0	0	0	0	0	0	0	0	0	0
	JAGUQQ01	0	0	0	0	0	0	0	0	0	0	0	0	0	0	0	0	0	0	0	0
	JALKVL01	0	0	0	0	0	0	0	0	0	0	0	0	0	0	0	0	0	0	0	0
	JRYV01	0	0	0	0	0	0	0	0	0	0	0	0	0	0	0	0	0	0	0	0
	JRYW01	0	0	0	0	0	0	0	0	0	0	0	0	0	0	0	0	0	0	0	0
	JZTG01	0	0	0	0	0	0	0	0	0	0	0	0	0	0	0	0	0	0	0	0
	JZTI01	0	0	0	0	0	0	0	0	0	0	0	0	0	0	0	0	0	0	0	0
	LAIS01	0	0	0	0	0	0	0	0	0	0	0	0	0	0	0	0	0	0	0	0
	LAIT01	0	0	0	0	0	0	0	0	0	0	0	0	0	0	0	0	0	0	0	0
	LMTK01	0	0	0	0	0	0	0	0	0	0	0	0	0	0	0	0	0	0	0	0
	LMTT01	0	0	0	0	0	0	0	0	0	0	0	0	0	0	0	0	0	0	0	0
	LNGB01	0	0	0	0	0	0	0	0	0	0	0	0	0	0	0	0	0	0	0	0
	LSGW01	0	0	0	0	0	0	0	0	0	0	0	0	0	0	0	0	0	0	0	0
	LSGX01	0	0	0	0	0	0	0	0	0	0	0	0	0	0	0	0	0	0	0	0
	LSGY01	0	0	0	0	0	0	0	0	0	0	0	0	0	0	0	0	0	0	0	0
	MIIM01	0	0	0	0	0	0	0	0	0	0	0	0	0	0	0	0	0	0	0	0
	MIIN01	0	0	0	0	0	0	0	0	0	0	0	0	0	0	0	0	0	0	0	0
	MIIO01	0	0	0	0	0	0	0	0	0	0	0	0	0	0	0	0	0	0	0	0
	MIIP01	0	0	0	0	0	0	0	0	0	0	0	0	0	0	0	0	0	0	0	0
	MIIQ01	0	0	0	0	0	0	0	0	0	0	0	0	0	0	0	0	0	0	0	0
	MIIR01	0	0	0	0	0	0	0	0	0	0	0	0	0	0	0	0	0	0	0	0
	MIIS01	0	0	0	0	0	0	0	0	0	0	0	0	0	0	0	0	0	0	0	0
	MIIT01	0	0	0	0	0	0	0	0	0	0	0	0	0	0	0	0	0	0	0	0
	MIIU01	0	0	0	0	0	0	0	0	0	0	0	0	0	0	0	0	0	0	0	0
	NQMJ01	0	0	0	0	0	0	0	0	0	0	0	0	0	0	0	0	0	0	0	0
	NVQH01	0	0	0	0	0	0	0	0	0	0	0	0	0	0	0	0	0	0	0	0
	PSZI01	0	0	0	0	0	0	0	0	0	0	0	0	0	0	0	0	0	0	0	0
	PSZJ01	0	0	0	0	0	0	0	0	0	0	0	0	0	0	0	0	0	0	0	0
	UAPT01	0	0	0	0	0	0	0	0	0	0	0	0	0	0	0	0	0	0	0	0
	UFSF01	0	0	0	0	0	0	0	0	0	0	0	0	0	0	0	0	0	0	0	0
	VCSA01	0	0	0	0	0	0	0	0	0	0	0	0	0	0	0	0	0	0	0	0
	VCSB01	0	0	0	0	0	0	0	0	0	0	0	0	0	0	0	0	0	0	0	0
	VCSC01	0	0	0	0	0	0	0	0	0	0	0	0	0	0	0	0	0	0	0	0
	VCSD01	0	0	0	0	0	0	0	0	0	0	0	0	0	0	0	0	0	0	0	0
	VOIP01	0	0	0	0	0	0	0	0	0	0	0	0	0	0	0	0	0	0	0	0
	CDDW01	0	0	0	0	0	0	0	0	0	0	0	0	0	0	0	0	0	0	0	0
	DMXS01	0	0	0	0	0	0	0	0	0	0	0	0	0	0	0	0	0	0	0	0
	DNXW01	0	0	0	0	0	0	0	0	0	0	0	0	0	0	0	0	0	0	0	0
	JAKCMZ01	0	0	0	0	0	0	0	0	0	0	0	0	0	0	0	0	0	0	0	0
	JAKCNI01	0	0	0	0	0	0	0	0	0	0	0	0	0	0	0	0	0	0	0	0
	JXTA01	0	0	0	0	0	0	0	0	0	0	0	0	0	0	0	0	0	0	0	0
	JYFF01	0	0	0	0	0	0	0	0	0	0	0	0	0	0	0	0	0	0	0	0
	JYFG01	0	0	0	0	0	0	0	0	0	0	0	0	0	0	0	0	0	0	0	0
	JZTF01	0	0	0	0	0	0	0	0	0	0	0	0	0	0	0	0	0	0	0	0
	JZTH01	0	0	0	0	0	0	0	0	0	0	0	0	0	0	0	0	0	0	0	0
	LUHO01	0	0	0	0	0	0	0	0	0	0	0	0	0	0	0	0	0	0	0	0
	LUHP01	0	0	0	0	0	0	0	0	0	0	0	0	0	0	0	0	0	0	0	0
	NKWI01	0	0	0	0	0	0	0	0	0	0	0	0	0	0	0	0	0	0	0	0
	NKWJ01	0	0	0	0	0	0	0	0	0	0	0	0	0	0	0	0	0	0	0	0
	NKWK01	0	0	0	0	0	0	0	0	0	0	0	0	0	0	0	0	0	0	0	0
	NKWL01	0	0	0	0	0	0	0	0	0	0	0	0	0	0	0	0	0	0	0	0
	NXBT01	0	0	0	0	0	0	0	0	0	0	0	0	0	0	0	0	0	0	0	0
	PSZK01	0	0	0	0	0	0	0	0	0	0	0	0	0	0	0	0	0	0	0	0
	QLLM01	0	0	0	0	0	0	0	0	0	0	0	0	0	0	0	0	0	0	0	0
	UETH01	0	0	0	0	0	0	0	0	0	0	0	0	0	0	0	0	0	0	0	0
A. sanarellii	CP079751	0	0	0	0	0	0	0	0	0	0	0	0	0	0	0	0	0	0	0	0
	CDBN01	0	0	0	0	0	0	0	0	0	0	0	0	0	0	0	0	0	0	0	0
	JAGIQF01	0	0	0	0	0	0	0	0	0	0	0	0	0	0	0	0	0	0	0	0
A. schubertii	CP013067	0	0	0	0	0	0	0	0	0	0	0	0	0	0	0	0	0	0	0	0
	CP039611	0	0	0	0	0	0	0	0	0	0	0	0	0	0	0	0	0	0	0	0
	JAIRBS01	0	0	0	0	0	0	0	0	0	0	0	0	0	0	0	0	0	0	0	0
	JAIRBT01	0	0	0	0	0	0	0	0	0	0	0	0	0	0	0	0	0	0	0	0
	CDDB01	0	0	0	0	0	0	0	0	0	0	0	0	0	0	0	0	0	0	0	0
	LPUO01	0	0	0	0	0	0	0	0	0	0	0	0	0	0	0	0	0	0	0	0
A. simiae	CP040449	0	0	0	0	0	0	0	0	0	0	0	0	0	0	0	0	0	0	0	0
	CDBY01	0	0	0	0	0	0	0	0	0	0	0	0	0	0	0	0	0	0	0	0
A. sobria	JAGDEP01	0	0	0	0	0	0	0	0	0	0	0	0	0	0	0	0	0	0	0	0
	LJZX01	0	0	0	0	0	0	0	0	0	0	0	0	0	0	0	0	0	0	0	0
	NKWB01	0	0	0	0	0	0	0	0	0	0	0	0	0	0	0	0	0	0	0	0
	VEMU01	0	0	0	0	0	0	0	0	0	0	0	0	0	0	0	0	0	0	0	0
	CDBW01	0	0	0	0	0	0	0	0	0	0	0	0	0	0	0	0	0	0	0	0
	MKFU01	0	0	0	0	0	0	0	0	0	0	0	0	0	0	0	0	0	0	0	0
	NKXA01	0	0	0	0	0	0	0	0	0	0	0	0	0	0	0	0	0	0	0	0
	NKXJ01	0	0	0	0	0	0	0	0	0	0	0	0	0	0	0	0	0	0	0	0
A. taiwanensis	CP081026	0	0	0	0	0	0	0	0	0	0	0	0	0	0	0	0	0	0	0	0
	BAWK01	0	0	0	0	0	0	0	0	0	0	0	0	0	0	0	0	0	0	0	0
	QORJ01	0	0	0	0	0	0	0	0	0	0	0	0	0	0	0	0	0	0	0	0
	QORK01	0	0	0	0	0	0	0	0	0	0	0	0	0	0	0	0	0	0	0	0
	QORL01	0	0	0	0	0	0	0	0	0	0	0	0	0	0	0	0	0	0	0	0
	CDDD01	0	0	0	0	0	0	0	0	0	0	0	0	0	0	0	0	0	0	0	0
A. tecta	CDCA01	0	0	0	0	0	0	0	0	0	0	0	0	0	0	0	0	0	0	0	0
A. veronii	AP022281	0	0	0	0	0	0	0	0	0	0	0	0	0	0	0	0	1	1	1	0
	CP059396	0	0	0	0	0	0	0	0	0	0	0	0	0	0	0	0	1	1	1	1
	CP002607	0	0	0	0	0	0	0	0	0	0	0	0	0	0	0	0	1	1	1	1
	CP014774	0	0	0	0	0	0	0	0	0	0	0	0	0	0	0	0	1	1	1	0
	CP012504	0	0	0	0	0	0	0	0	0	0	0	0	0	0	0	0	1	1	1	1
	CP015448	0	0	0	0	0	0	0	0	0	0	0	0	0	0	0	0	1	1	1	0
	CP024930	0	0	0	0	0	0	0	0	0	0	0	0	0	0	0	0	0	1	0	1
	CP024933	0	0	0	0	0	0	0	0	0	0	0	0	0	0	0	0	1	1	1	1
	CP032839	0	0	0	0	0	0	0	0	0	0	0	0	0	0	0	0	1	1	1	0
	CP028133	0	0	0	0	0	0	0	0	0	0	0	0	0	0	0	0	0	1	1	1
	CP033604	0	0	0	0	0	0	0	0	0	0	0	0	0	0	0	0	1	1	1	1
	CP034967	0	0	0	0	0	0	0	0	0	0	0	0	0	0	0	0	1	1	1	0
	CP044060	0	0	0	0	0	0	0	0	0	0	0	0	0	0	0	0	1	1	1	1
	CP040717	0	0	0	0	0	0	0	0	0	0	0	0	0	0	0	0	1	1	1	1
	CP046407	0	0	0	0	0	0	0	0	0	0	0	0	0	0	0	0	1	1	1	0
	CP047155	0	0	0	0	0	0	0	0	0	0	0	0	0	0	0	0	1	1	1	1
	CP054855	0	0	0	0	0	0	0	0	0	0	0	0	0	0	0	0	1	1	1	1
	CP058912	0	0	0	0	0	0	0	0	0	0	0	0	0	0	0	0	1	1	1	0
	CP066125	0	0	0	0	0	0	0	0	0	0	0	0	0	0	0	0	1	1	1	1
	CP087266	0	0	0	0	0	0	0	0	0	0	0	0	0	0	0	0	0	1	1	0
	CP080630	0	0	0	0	0	0	0	0	0	0	0	0	0	0	0	0	0	1	1	1
	CP085465	0	0	0	0	0	0	0	0	0	0	0	0	0	0	0	0	1	0	0	1
	CP083461	0	0	0	0	0	0	0	0	0	0	0	0	0	0	0	0	1	1	1	1
	CP095841	0	0	0	0	0	0	0	0	0	0	0	0	0	0	0	0	1	1	0	1
	CP070213	0	0	0	0	0	0	0	0	0	0	0	0	0	0	0	0	1	0	0	1
	CP070212	0	0	0	0	0	0	0	0	0	0	0	0	0	0	0	0	1	1	1	1
	CP080040	0	0	0	0	0	0	0	0	0	0	0	0	0	0	0	0	0	0	0	0
	CP070211	0	0	0	0	0	0	0	0	0	0	0	0	0	0	0	0	1	0	0	1
	CP070210	0	0	0	0	0	0	0	0	0	0	0	0	0	0	0	0	1	0	0	1
	CP070209	0	0	0	0	0	0	0	0	0	0	0	0	0	0	0	0	1	0	0	1
	CP070208	0	0	0	0	0	0	0	0	0	0	0	0	0	0	0	0	1	0	0	1
	CP070207	0	0	0	0	0	0	0	0	0	0	0	0	0	0	0	0	1	0	0	0
	CP070206	0	0	0	0	0	0	0	0	0	0	0	0	0	0	0	0	0	0	0	1
	CP070205	0	0	0	0	0	0	0	0	0	0	0	0	0	0	0	0	0	0	0	0
	ANNT01	0	0	0	0	0	0	0	0	0	0	0	0	0	0	0	0	1	1	1	1
	BDGY01	0	0	0	0	0	0	0	0	0	0	0	0	0	0	0	0	1	1	1	1
	CAAKNH01	0	0	0	0	0	0	0	0	0	0	0	0	0	0	0	0	1	1	1	1
	CAAKNJ01	0	0	0	0	0	0	0	0	0	0	0	0	0	0	0	0	1	1	1	0
	CAAKNL01	0	0	0	0	0	0	0	0	0	0	0	0	0	0	0	0	1	1	1	1
	CAAKNM01	0	0	0	0	0	0	0	0	0	0	0	0	0	0	0	0	1	1	1	1
	CAAKNN01	0	0	0	0	0	0	0	0	0	0	0	0	0	0	0	0	1	1	1	0
	CAJKQS01	0	0	0	0	0	0	0	0	0	0	0	0	0	0	0	0	1	1	1	1
	CDDU01	0	0	0	0	0	0	0	0	0	0	0	0	0	0	0	0	1	1	1	1
	JAACND01	0	0	0	0	0	0	0	0	0	0	0	0	0	0	0	0	1	1	1	0
	JAAQQM01	0	0	0	0	0	0	0	0	0	0	0	0	0	0	0	0	1	1	1	1
	JAAQQN01	0	0	0	0	0	0	0	0	0	0	0	0	0	0	0	0	1	1	1	1
	JAAQQO01	0	0	0	0	0	0	0	0	0	0	0	0	0	0	0	0	1	1	1	1
	JAAQQP01	0	0	0	0	0	0	0	0	0	0	0	0	0	0	0	0	0	1	1	0
	JAAQQQ01	0	0	0	0	0	0	0	0	0	0	0	0	0	0	0	0	1	1	1	1
	JACEGL01	0	0	0	0	0	0	0	0	0	0	0	0	0	0	0	0	0	1	1	1
	JAEHHO01	0	0	0	0	0	0	0	0	0	0	0	0	0	0	0	0	1	1	1	1
	JAEHHQ01	0	0	0	0	0	0	0	0	0	0	0	0	0	0	0	0	1	1	1	0
	JAEHHT01	0	0	0	0	0	0	0	0	0	0	0	0	0	0	0	0	1	1	0	0
	JAEHHV01	0	0	0	0	0	0	0	0	0	0	0	0	0	0	0	0	1	1	1	0
	JAEHHX01	0	0	0	0	0	0	0	0	0	0	0	0	0	0	0	0	1	1	0	1
	JAEHHZ01	0	0	0	0	0	0	0	0	0	0	0	0	0	0	0	0	0	1	1	1
	JAEHIA01	0	0	0	0	0	0	0	0	0	0	0	0	0	0	0	0	1	1	1	1
	JAEHIB01	0	0	0	0	0	0	0	0	0	0	0	0	0	0	0	0	1	1	1	1
	JAEHIF01	0	0	0	0	0	0	0	0	0	0	0	0	0	0	0	0	0	1	1	1
	JAEHIS01	0	0	0	0	0	0	0	0	0	0	0	0	0	0	0	0	1	1	1	1
	JAEHIZ01	0	0	0	0	0	0	0	0	0	0	0	0	0	0	0	0	1	1	1	1
	JAEHJD01	0	0	0	0	0	0	0	0	0	0	0	0	0	0	0	0	1	1	1	1
	JAEHJG01	0	0	0	0	0	0	0	0	0	0	0	0	0	0	0	0	0	1	1	1
	JAEHJH01	0	0	0	0	0	0	0	0	0	0	0	0	0	0	0	0	0	1	1	1
	JAEHJK01	0	0	0	0	0	0	0	0	0	0	0	0	0	0	0	0	1	1	1	0
	JAEHJM01	0	0	0	0	0	0	0	0	0	0	0	0	0	0	0	0	0	1	1	0
	JAEHJO01	0	0	0	0	0	0	0	0	0	0	0	0	0	0	0	0	1	1	1	0
	JAEHOJ01	0	0	0	0	0	0	0	0	0	0	0	0	0	0	0	0	1	1	1	1
	JAGDEQ01	0	0	0	0	0	0	0	0	0	0	0	0	0	0	0	0	1	1	1	1
	JAGDEW01	0	0	0	0	0	0	0	0	0	0	0	0	0	0	0	0	1	1	1	1
	JAGDEY01	0	0	0	0	0	0	0	0	0	0	0	0	0	0	0	0	1	1	1	1
	JAHVAR01	0	0	0	0	0	0	0	0	0	0	0	0	0	0	0	0	0	1	1	0
	JAIEXX01	0	0	0	0	0	0	0	0	0	0	0	0	0	0	0	0	1	1	1	0
	JAIEXY01	0	0	0	0	0	0	0	0	0	0	0	0	0	0	0	0	1	1	1	1
	JAIEXZ01	0	0	0	0	0	0	0	0	0	0	0	0	0	0	0	0	1	1	1	1
	JAIEYA01	0	0	0	0	0	0	0	0	0	0	0	0	0	0	0	0	1	1	1	0
	JAIEYB01	0	0	0	0	0	0	0	0	0	0	0	0	0	0	0	0	1	1	1	1
	JAIEYC01	0	0	0	0	0	0	0	0	0	0	0	0	0	0	0	0	1	1	1	1
	JAIEYD01	0	0	0	0	0	0	0	0	0	0	0	0	0	0	0	0	1	1	1	1
	JAIEYE01	0	0	0	0	0	0	0	0	0	0	0	0	0	0	0	0	1	1	1	1
	JAIEYF01	0	0	0	0	0	0	0	0	0	0	0	0	0	0	0	0	1	1	1	1
	JAIEYG01	0	0	0	0	0	0	0	0	0	0	0	0	0	0	0	0	1	1	1	1
	JAIEYH01	0	0	0	0	0	0	0	0	0	0	0	0	0	0	0	0	1	1	1	1
	JAIEYI01	0	0	0	0	0	0	0	0	0	0	0	0	0	0	0	0	1	1	1	1
	JAIEYJ01	0	0	0	0	0	0	0	0	0	0	0	0	0	0	0	0	1	1	1	1
	JAIEYK01	0	0	0	0	0	0	0	0	0	0	0	0	0	0	0	0	1	1	1	1
	JAIEYL01	0	0	0	0	0	0	0	0	0	0	0	0	0	0	0	0	1	1	1	1
	JAIEYM01	0	0	0	0	0	0	0	0	0	0	0	0	0	0	0	0	1	1	1	1
	JAIEYN01	0	0	0	0	0	0	0	0	0	0	0	0	0	0	0	0	1	1	1	1
	JAIEYO01	0	0	0	0	0	0	0	0	0	0	0	0	0	0	0	0	1	1	1	0
	JAIEYP01	0	0	0	0	0	0	0	0	0	0	0	0	0	0	0	0	1	1	1	0
	JAIEYQ01	0	0	0	0	0	0	0	0	0	0	0	0	0	0	0	0	1	1	1	1
	JAIEYR01	0	0	0	0	0	0	0	0	0	0	0	0	0	0	0	0	1	1	1	1
	JAIEYS01	0	0	0	0	0	0	0	0	0	0	0	0	0	0	0	0	1	1	1	1
	JAIEYU01	0	0	0	0	0	0	0	0	0	0	0	0	0	0	0	0	1	1	1	1
	JAJDSR01	0	0	0	0	0	0	0	0	0	0	0	0	0	0	0	0	1	1	1	1
	JALJOG01	0	0	0	0	0	0	0	0	0	0	0	0	0	0	0	0	1	1	1	1
	JALJOH01	0	0	0	0	0	0	0	0	0	0	0	0	0	0	0	0	1	1	1	0
	JALJOI01	0	0	0	0	0	0	0	0	0	0	0	0	0	0	0	0	1	1	1	0
	JRBE01	0	0	0	0	0	0	0	0	0	0	0	0	0	0	0	0	1	1	1	1
	LKJN01	0	0	0	0	0	0	0	0	0	0	0	0	0	0	0	0	1	1	1	1
	LKJP01	0	0	0	0	0	0	0	0	0	0	0	0	0	0	0	0	1	1	1	1
	LKJS01	0	0	0	0	0	0	0	0	0	0	0	0	0	0	0	0	1	1	1	1
	LKJV01	0	0	0	0	0	0	0	0	0	0	0	0	0	0	0	0	1	1	1	1
	LKJW01	0	0	0	0	0	0	0	0	0	0	0	0	0	0	0	0	1	1	1	1
	LKJY01	0	0	0	0	0	0	0	0	0	0	0	0	0	0	0	0	1	1	1	1
	LKKA01	0	0	0	0	0	0	0	0	0	0	0	0	0	0	0	0	1	1	1	1
	LKKB01	0	0	0	0	0	0	0	0	0	0	0	0	0	0	0	0	1	1	1	1
	LKKC01	0	0	0	0	0	0	0	0	0	0	0	0	0	0	0	0	1	1	1	1
	LKKE01	0	0	0	0	0	0	0	0	0	0	0	0	0	0	0	0	1	1	1	1
	LKKF01	0	0	0	0	0	0	0	0	0	0	0	0	0	0	0	0	1	1	1	1
	LKKG01	0	0	0	0	0	0	0	0	0	0	0	0	0	0	0	0	1	1	1	1
	LKKH01	0	0	0	0	0	0	0	0	0	0	0	0	0	0	0	0	1	1	1	1
	LRBO01	0	0	0	0	0	0	0	0	0	0	0	0	0	0	0	0	1	1	1	0
	LXJN01	0	0	0	0	0	0	0	0	0	0	0	0	0	0	0	0	1	1	1	1
	MRUI01	0	0	0	0	0	0	0	0	0	0	0	0	0	0	0	0	1	1	1	1
	MRZQ01	0	0	0	0	0	0	0	0	0	0	0	0	0	0	0	0	1	1	1	1
	MRZR01	0	0	0	0	0	0	0	0	0	0	0	0	0	0	0	0	1	1	1	1
	MVPS01	0	0	0	0	0	0	0	0	0	0	0	0	0	0	0	0	1	1	1	1
	MVPT01	0	0	0	0	0	0	0	0	0	0	0	0	0	0	0	0	1	1	1	1
	NKWH01	0	0	0	0	0	0	0	0	0	0	0	0	0	0	0	0	1	1	1	1
	NMUR01	0	0	0	0	0	0	0	0	0	0	0	0	0	0	0	0	1	1	1	1
	NMUS01	0	0	0	0	0	0	0	0	0	0	0	0	0	0	0	0	1	1	1	1
	NNSE01	0	0	0	0	0	0	0	0	0	0	0	0	0	0	0	0	1	1	1	0
	NNSF01	0	0	0	0	0	0	0	0	0	0	0	0	0	0	0	0	1	1	1	0
	NPKC01	0	0	0	0	0	0	0	0	0	0	0	0	0	0	0	0	1	1	1	1
	NPKD01	0	0	0	0	0	0	0	0	0	0	0	0	0	0	0	0	1	1	1	0
	NPKE01	0	0	0	0	0	0	0	0	0	0	0	0	0	0	0	0	1	1	1	1
	NQMB01	0	0	0	0	0	0	0	0	0	0	0	0	0	0	0	0	1	1	1	1
	NQMC01	0	0	0	0	0	0	0	0	0	0	0	0	0	0	0	0	1	1	1	1
	PPUW01	0	0	0	0	0	0	0	0	0	0	0	0	0	0	0	0	1	1	1	1
	PXYZ01	0	0	0	0	0	0	0	0	0	0	0	0	0	0	0	0	1	1	1	0
	PZKL01	0	0	0	0	0	0	0	0	0	0	0	0	0	0	0	0	0	1	1	1
	RAWX01	0	0	0	0	0	0	0	0	0	0	0	0	0	0	0	0	1	1	1	1
	RHDQ01	0	0	0	0	0	0	0	0	0	0	0	0	0	0	0	0	1	1	1	1
	VATZ02	0	0	0	0	0	0	0	0	0	0	0	0	0	0	0	0	1	1	1	1
	VWTS01	0	0	0	0	0	0	0	0	0	0	0	0	0	0	0	0	1	1	1	1
	VWTT01	0	0	0	0	0	0	0	0	0	0	0	0	0	0	0	0	1	1	1	1
	VWTV01	0	0	0	0	0	0	0	0	0	0	0	0	0	0	0	0	1	1	1	1
	VWTW01	0	0	0	0	0	0	0	0	0	0	0	0	0	0	0	0	1	1	1	1
	VWTX01	0	0	0	0	0	0	0	0	0	0	0	0	0	0	0	0	1	1	1	1
	WVRP01	0	0	0	0	0	0	0	0	0	0	0	0	0	0	0	0	0	1	0	1
	AGWT01	0	0	0	0	0	0	0	0	0	0	0	0	0	0	0	0	1	1	1	1
	AGWV01	0	0	0	0	0	0	0	0	0	0	0	0	0	0	0	0	1	1	1	1
	AGWW01	0	0	0	0	0	0	0	0	0	0	0	0	0	0	0	0	1	1	1	1
	CABMOE01	0	0	0	0	0	0	0	0	0	0	0	0	0	0	0	0	1	1	1	1
	CDBQ01	0	0	0	0	0	0	0	0	0	0	0	0	0	0	0	0	1	1	1	1
	CDBU01	0	0	0	0	0	0	0	0	0	0	0	0	0	0	0	0	1	1	1	1
	CDDK01	0	0	0	0	0	0	0	0	0	0	0	0	0	0	0	0	1	1	1	1
	DDJB01	0	0	0	0	0	0	0	0	0	0	0	0	0	0	0	0	1	1	1	1
	FTMU01	0	0	0	0	0	0	0	0	0	0	0	0	0	0	0	0	0	1	1	1
	JAACNB01	0	0	0	0	0	0	0	0	0	0	0	0	0	0	0	0	1	1	1	1
	JAACNE01	0	0	0	0	0	0	0	0	0	0	0	0	0	0	0	0	1	1	1	1
	JACGXR01	0	0	0	0	0	0	0	0	0	0	0	0	0	0	0	0	1	1	1	1
	JACTGT01	0	0	0	0	0	0	0	0	0	0	0	0	0	0	0	0	1	1	1	1
	JAEMTZ01	0	0	0	0	0	0	0	0	0	0	0	0	0	0	0	0	1	1	1	1
	JAEMUA01	0	0	0	0	0	0	0	0	0	0	0	0	0	0	0	0	1	1	1	1
	JAFLWQ01	0	0	0	0	0	0	0	0	0	0	0	0	0	0	0	0	0	1	1	1
	JAJOPS01	0	0	0	0	0	0	0	0	0	0	0	0	0	0	0	0	1	1	1	1
	LKJQ01	0	0	0	0	0	0	0	0	0	0	0	0	0	0	0	0	1	1	1	1
	LKJR01	0	0	0	0	0	0	0	0	0	0	0	0	0	0	0	0	1	1	1	1
	LKJX01	0	0	0	0	0	0	0	0	0	0	0	0	0	0	0	0	1	1	1	1
	LKKD01	0	0	0	0	0	0	0	0	0	0	0	0	0	0	0	0	1	1	1	1
	NJGB01	0	0	0	0	0	0	0	0	0	0	0	0	0	0	0	0	1	1	1	1
	NKVZ01	0	0	0	0	0	0	0	0	0	0	0	0	0	0	0	0	1	1	1	1
	NKWM01	0	0	0	0	0	0	0	0	0	0	0	0	0	0	0	0	1	1	1	1
	NKWN01	0	0	0	0	0	0	0	0	0	0	0	0	0	0	0	0	1	1	1	1
	NKWR01	0	0	0	0	0	0	0	0	0	0	0	0	0	0	0	0	0	1	1	1
	NKWS01	0	0	0	0	0	0	0	0	0	0	0	0	0	0	0	0	1	1	1	1
	NKWU01	0	0	0	0	0	0	0	0	0	0	0	0	0	0	0	0	1	1	1	1
	NKWX01	0	0	0	0	0	0	0	0	0	0	0	0	0	0	0	0	1	1	1	1
	NKXC01	0	0	0	0	0	0	0	0	0	0	0	0	0	0	0	0	1	1	1	1
	NKXD01	0	0	0	0	0	0	0	0	0	0	0	0	0	0	0	0	1	1	1	1
	NKXE01	0	0	0	0	0	0	0	0	0	0	0	0	0	0	0	0	1	1	1	1
	NKXF01	0	0	0	0	0	0	0	0	0	0	0	0	0	0	0	0	1	1	1	1
	NKXG01	0	0	0	0	0	0	0	0	0	0	0	0	0	0	0	0	0	1	1	1
	NKXH01	0	0	0	0	0	0	0	0	0	0	0	0	0	0	0	0	0	1	1	1
	NXBU01	0	0	0	0	0	0	0	0	0	0	0	0	0	0	0	0	1	1	1	0
	NXBY01	0	0	0	0	0	0	0	0	0	0	0	0	0	0	0	0	1	1	1	1
	PDXJ01	0	0	0	0	0	0	0	0	0	0	0	0	0	0	0	0	1	1	1	1
	PPTE01	0	0	0	0	0	0	0	0	0	0	0	0	0	0	0	0	1	1	1	0
	QQOQ01	0	0	0	0	0	0	0	0	0	0	0	0	0	0	0	0	0	1	1	1
	RSFC01	0	0	0	0	0	0	0	0	0	0	0	0	0	0	0	0	1	1	1	1
	RZII01	0	0	0	0	0	0	0	0	0	0	0	0	0	0	0	0	1	1	1	1
	SSUX01	0	0	0	0	0	0	0	0	0	0	0	0	0	0	0	0	1	1	1	1
	SZVM01	0	0	0	0	0	0	0	0	0	0	0	0	0	0	0	0	1	1	1	1
	UETI01	0	0	0	0	0	0	0	0	0	0	0	0	0	0	0	0	1	1	1	0
	UETM01	0	0	0	0	0	0	0	0	0	0	0	0	0	0	0	0	1	1	1	1
	VZQA01	0	0	0	0	0	0	0	0	0	0	0	0	0	0	0	0	1	1	1	0
	WSFR01	0	0	0	0	0	0	0	0	0	0	0	0	0	0	0	0	1	1	1	1
	WSFS01	0	0	0	0	0	0	0	0	0	0	0	0	0	0	0	0	1	1	1	1
	WSYL01	0	0	0	0	0	0	0	0	0	0	0	0	0	0	0	0	1	1	1	1
