# Supplementary material for: Multiplex PCR assay to identify clinically important Aeromonas species
Source: Microbiol Spectr. 2025 Apr 9;13(5):e03331-24. doi: 10.1128/spectrum.03331-24 (PMC12054095; doi:10.1128/spectrum.03331-24)
Supplement: Table S4 — List of clinical Aeromonas strains. [file spectrum.03331-24-s0006.xlsx]

## Sheet: Supp_T4
Supplementary Table 4. List of clinical Aeromonas strains
Serial No.	Strain	Taxonomic affiliation based on WGS data	Specimen	OrthoANI calculation		Isolation_date
				OrthoANI (%)	Reference genome species used for ANI calculation
1	FUJ00794	A. dhakensis	stool	97.0614	A. dhakensis	2019-10-06T00:00:00+09:00
2	FUJ00985	A. veronii	blood	96.3325	A. veronii	2019-08-14T00:00:00+09:00
3	FUJ00986	A. veronii	blood	96.2617	A. veronii	2019-07-19T00:00:00+09:00
4	FUJ01112	A. veronii	sputum	96.5057	A. veronii	2020-06-01T00:00:00+09:00
5	FUJ01134	A. dhakensis	blood	97.152	A. dhakensis	2019-10-14T00:00:00+09:00
6	FUJ01161	A. veronii	blood	96.4986	A. veronii	2020-08-10T00:00:00+09:00
7	FUJ01167	A. veronii	blood	96.4292	A. veronii	2020-08-09T00:00:00+09:00
8	FUJ01225	A. hydrophila	intestinal mucosa	96.9	A. hydrophila	2020-07-03T00:00:00+09:00
9	FUJ01226	A. veronii	bile	96.6	A. veronii	2020-08-05T00:00:00+09:00
10	FUJ01227	A. dhakensis	blood	97.1	A. dhakensis	2020-08-10T00:00:00+09:00
11	FUJ01229	A. hydrophila	abscess	96.9	A. hydrophila	2020-08-25T00:00:00+09:00
12	FUJ01232	A. hydrophila	bile	96.8	A. hydrophila	2020-09-26T00:00:00+09:00
13	FUJ01233	A. hydrophila	bile	96.3	A. hydrophila	2020-09-28T00:00:00+09:00
14	FUJ01234	A. caviae	bile	97.9	A. caviae	2020-10-02T00:00:00+09:00
15	FUJ01235	A. hydrophila	blood	96.8	A. hydrophila	2020-10-04T00:00:00+09:00
16	FUJ01237	A. caviae	bile	97.9	A. caviae	2020-10-13T00:00:00+09:00
17	FUJ01239	A. veronii	blood	97.4	A. veronii	2020-10-16T00:00:00+09:00
18	FUJ01243	A. caviae	bile	97.9	A. caviae	2020-12-26T00:00:00+09:00
19	FUJ01256	A. caviae	bile	97.9	A. caviae	2020-07-13T00:00:00+09:00
20	FUJ01260	A. hydrophila	wound	96.9	A. hydrophila	2020-08-25T00:00:00+09:00
21	FUJ01262	A. hydrophila	bile	96.9	A. hydrophila	2020-09-30T00:00:00+09:00
22	FUJ01263	A. hydrophila	bile	96.9	A. hydrophila	2020-10-23T00:00:00+09:00
23	FUJ01264	A. hydrophila	bile	96.9	A. hydrophila	2020-10-26T00:00:00+09:00
24	FUJ01265	A. hydrophila	bile	96.9	A. hydrophila	2020-11-13T00:00:00+09:00
25	FUJ01266	A. caviae	stool	97.9	A. caviae	2020-12-02T00:00:00+09:00
26	FUJ01268	A. hydrophila	bile	97	A. hydrophila	2020-12-04T00:00:00+09:00
27	FUJ01270	A. caviae	bile	97.9	A. caviae	2020-12-15T00:00:00+09:00
28	FUJ01271	A. caviae	bile	97.7	A. caviae	2020-12-21T00:00:00+09:00
29	FUJ01276	A. hydrophila	bile	96.9	A. hydrophila	2021-02-04T00:00:00+09:00
30	FUJ01278	A. veronii	blood	95.1	A. veronii	2020-10-16T00:00:00+09:00
31	FUJ01279	A. hydrophila	wound	96.9	A. hydrophila	2020-10-16T00:00:00+09:00
32	FUJ01282	A. caviae	bile	97.9	A. caviae	2020-11-09T00:00:00+09:00
33	FUJ01283	A. hydrophila	bile	96.8	A. hydrophila	2020-11-21T00:00:00+09:00
34	FUJ01287	A. hydrophila	intestinal mucosa	96.8	A. hydrophila	2021-01-05T00:00:00+09:00
35	FUJ01289	A. caviae	wound	97.7	A. caviae	2021-02-13T00:00:00+09:00
36	FUJ01290	A. caviae	bile	97.9	A. caviae	2021-02-25T00:00:00+09:00
37	FUJ01291	A. hydrophila	stool	97.1	A. hydrophila	2021-03-02T00:00:00+09:00
38	FUJ01293	A. hydrophila	bile	96.8	A. hydrophila	2020-09-18T00:00:00+09:00
39	FUJ01294	A. caviae	stool	98	A. caviae	2020-09-19T00:00:00+09:00
40	FUJ01297	A. caviae	abscess	97.9	A. caviae	2020-10-05T00:00:00+09:00
41	FUJ01298	A. hydrophila	blood	96.9	A. hydrophila	2021-03-23T00:00:00+09:00
42	FUJ01302	A. caviae	blood	97.9	A. caviae	2020-07-16T00:00:00+09:00
43	FUJ01303	A. caviae	blood	98	A. caviae	2020-07-10T00:00:00+09:00
44	FUJ01304	A. veronii	blood	96.2	A. veronii	2020-06-09T00:00:00+09:00
45	FUJ01625	A. dhakensis	blood	97.1	A. dhakensis	2021-11-19T00:00:00+09:00
46	FUJ01717	A. caviae	blood	98	A. caviae	2021-07-15T00:00:00+09:00
47	FUJ01719	A. caviae	blood	98	A. caviae	2021-09-05T00:00:00+09:00
48	FUJ01720	A. caviae	abscess	97.9	A. caviae	2021-10-25T00:00:00+09:00
49	FUJ01723	A. hydrophila	blood	97	A. hydrophila	2020-07-06T00:00:00+09:00
50	FUJ01730	A. dhakensis	blood	96.993	A. dhakensis	2018-12-10T00:00:00+09:00
51	FUJ01736	A. caviae	urine	97.8	A. caviae	2021-03-27T00:00:00+09:00
52	FUJ01737	A. caviae	bile	97.8	A. caviae	2021-04-06T00:00:00+09:00
53	FUJ01738	A. hydrophila	bile	97	A. hydrophila	2021-04-19T00:00:00+09:00
54	FUJ01742	A. hydrophila	blood	96.9	A. hydrophila	2021-05-09T00:00:00+09:00
55	FUJ01743	A. caviae	bile	98	A. caviae	2021-05-14T00:00:00+09:00
56	FUJ01744	A. caviae	bile	97.9	A. caviae	2021-05-24T00:00:00+09:00
57	FUJ01745	A. hydrophila	bile	97	A. hydrophila	2021-05-21T00:00:00+09:00
58	FUJ01746	A. caviae	bile	97.9	A. caviae	2021-06-03T00:00:00+09:00
59	FUJ01748	A. caviae	bile	97.9	A. caviae	2021-06-15T00:00:00+09:00
60	FUJ01750	A. caviae	stool	98	A. caviae	2021-07-03T00:00:00+09:00
61	FUJ01751	A. hydrophila	throat	96.9	A. hydrophila	2021-07-16T00:00:00+09:00
62	FUJ01752	A. veronii	bile	96.5	A. veronii	2021-07-29T00:00:00+09:00
63	FUJ01754	A. hydrophila	sputum	96.9	A. hydrophila	2021-08-03T00:00:00+09:00
64	FUJ01755	A. hydrophila	urine	96.9	A. hydrophila	2021-08-04T00:00:00+09:00
65	FUJ01756	A. caviae	bile	98	A. caviae	2021-08-18T00:00:00+09:00
66	FUJ01758	A. hydrophila	bile	96.9	A. hydrophila	2021-09-06T00:00:00+09:00
67	FUJ01759	A. caviae	bile	97.9	A. caviae	2021-09-07T00:00:00+09:00
68	FUJ01761	A. caviae	blood	97.9	A. caviae	2021-09-15T00:00:00+09:00
69	FUJ01762	A. hydrophila	bile	96.9	A. hydrophila	2021-09-24T00:00:00+09:00
70	FUJ01763	A. caviae	bile	97.9	A. caviae	2021-09-30T00:00:00+09:00
71	FUJ01766	A. veronii	bile	96.5	A. veronii	2021-10-22T00:00:00+09:00
72	FUJ01767	A. dhakensis	bile	97	A. dhakensis	2021-11-08T00:00:00+09:00
73	FUJ01809	A. hydrophila	ascites	98.4	A. hydrophila	2021-04-15T00:00:00+09:00
74	FUJ01810	A. veronii	bile	96.4	A. veronii	2021-04-19T00:00:00+09:00
75	FUJ01814	A. dhakensis	bile	97.1	A. dhakensis	2021-05-29T00:00:00+09:00
76	FUJ01817	A. hydrophila	sputum	97.1	A. hydrophila	2021-06-29T00:00:00+09:00
77	FUJ01820	A. caviae	intestinal mucosa	98	A. caviae	2021-07-14T00:00:00+09:00
78	FUJ01822	A. caviae	bile	98	A. caviae	2021-07-21T00:00:00+09:00
79	FUJ01824	A. caviae	stool	97.7	A. caviae	2021-08-11T00:00:00+09:00
80	FUJ01827	A. dhakensis	vaginal discharge	97	A. dhakensis	2021-08-18T00:00:00+09:00
81	FUJ01829	A. veronii	stool	96.4	A. veronii	2021-08-20T00:00:00+09:00
82	FUJ01830	A. caviae	bile	97.9	A. caviae	2021-08-21T00:00:00+09:00
83	FUJ01832	A. caviae	urine	97.9	A. caviae	2021-10-07T00:00:00+09:00
84	FUJ01834	A. caviae	bile	97.9	A. caviae	2021-10-20T00:00:00+09:00
85	FUJ01837	A. veronii	bile	96.4	A. veronii	2021-11-02T00:00:00+09:00
86	FUJ01839	A. caviae	bile	97.9	A. caviae	2021-11-10T00:00:00+09:00
87	FUJ01840	A. dhakensis	blood	97.1	A. dhakensis	2021-10-09T00:00:00+09:00
88	FUJ01841	A. hydrophila	blood	96.8	A. hydrophila	2021-10-02T00:00:00+09:00
89	FUJ01843	A. caviae	blood	97.8	A. caviae	2021-08-17T00:00:00+09:00
90	FUJ01844	A. hydrophila	blood	96.9	A. hydrophila	2021-08-02T00:00:00+09:00
91	FUJ01845	A. veronii	blood	96.4	A. veronii	2021-07-29T00:00:00+09:00
92	FUJ01868	A. veronii	bile	96.4	A. veronii	2021-12-29T00:00:00+09:00
93	FUJ01869	A. hydrophila	blood	97	A. hydrophila	2022-01-20T00:00:00+09:00
94	FUJ01870	A. caviae	ascites	98	A. caviae	2022-01-06T00:00:00+09:00
95	FUJ01896	A. hydrophila	bile	96.7	A. hydrophila	2021-04-17T00:00:00+09:00
96	FUJ01899	A. caviae	blood	98	A. caviae	2021-07-06T00:00:00+09:00
97	FUJ01901	A. hydrophila	gastric fluid	96.9	A. hydrophila	2021-07-08T00:00:00+09:00
98	FUJ01902	A. caviae	blood	98	A. caviae	2021-07-09T00:00:00+09:00
99	FUJ01903	A. hydrophila	blood	96.4	A. hydrophila	2021-07-15T00:00:00+09:00
100	FUJ01904	A. hydrophila	blood	96.9	A. hydrophila	2021-08-02T00:00:00+09:00
101	FUJ01906	A. hydrophila	bile	96.9	A. hydrophila	2021-09-24T00:00:00+09:00
102	FUJ01907	A. hydrophila	blood	97.1	A. hydrophila	2021-10-04T00:00:00+09:00
103	FUJ01909	A. veronii	bile	96.6	A. veronii	2021-10-07T00:00:00+09:00
104	FUJ01912	A. caviae	bile	97.9	A. caviae	2021-11-12T00:00:00+09:00
105	FUJ01914	A. dhakensis	sputum	97.1	A. dhakensis	2021-12-20T00:00:00+09:00
106	FUJ01915	A. hydrophila	bile	96.9	A. hydrophila	2022-02-16T00:00:00+09:00
107	FUJ01916	A. caviae	blood	98	A. caviae	2022-02-19T00:00:00+09:00
108	FUJH0257	A. dhakensis	blood	96.9939	A. dhakensis	2016-06-09T00:00:00+09:00
109	FUJH0258	A. veronii	blood	96.4613	A. veronii	2016-07-12T00:00:00+09:00
110	FUJH0259	A. dhakensis	blood	97.024	A. dhakensis	2017-05-03T00:00:00+09:00
111	FUJH0261	A. veronii	blood	96.4061	A. veronii	2018-05-20T00:00:00+09:00
112	FUJH0264	A. veronii	blood	96.4667	A. veronii	2019-02-27T00:00:00+09:00
113	FUJH0266	A. hydrophila	blood	97.0249	A. hydrophila	2019-05-14T00:00:00+09:00
114	FUJH0271	A. veronii	blood	96.3802	A. veronii	2019-12-06T00:00:00+09:00
115	FUJH0272	A. dhakensis	blood	97.0356	A. dhakensis	2020-01-09T00:00:00+09:00
116	FUJH0273	A. hydrophila	blood	96.6101	A. hydrophila	2020-01-15T00:00:00+09:00
117	FUJH0275	A. hydrophila	blood	96.3	A. hydrophila	2020-06-13T00:00:00+09:00
118	FUJH0475	A. hydrophila	bile	96.9	A. hydrophila	2020-07-06T00:00:00+09:00
119	FUJH0476	A. caviae	blood	97.8	A. caviae	2020-08-11T00:00:00+09:00
120	FUJH0478	A. hydrophila	bronchial washing fluid	96.9	A. hydrophila	2020-09-04T00:00:00+09:00
121	FUJH0479	A. veronii	intestinal fluid	96.3	A. veronii	2020-09-18T00:00:00+09:00
122	FUJH0482	A. veronii	bile	96.5	A. veronii	2020-10-15T00:00:00+09:00
123	FUJH0484	A. veronii	bile	96.7	A. veronii	2020-10-19T00:00:00+09:00
124	FUJH0485	A. veronii	stool	96.4	A. veronii	2020-10-27T00:00:00+09:00
125	FUJH0487	A. dhakensis	sputum	98.8	A. dhakensis	2020-11-20T00:00:00+09:00
126	FUJH0488	A. caviae	blood	98	A. caviae	2021-01-18T00:00:00+09:00
127	FUJH0491	A. veronii	abscess	97	A. veronii	2021-01-29T00:00:00+09:00
128	FUJH0493	A. hydrophila	wound	96.9	A. hydrophila	2021-02-22T00:00:00+09:00
129	FUJH0888	A. hydrophila	intestinal fluid	97	A. hydrophila	2021-04-25T00:00:00+09:00
130	FUJH0889	A. dhakensis	blood	97.1	A. dhakensis	2021-04-25T00:00:00+09:00
131	FUJH0893	A. caviae	stool	97.9	A. caviae	2021-06-27T00:00:00+09:00
132	FUJH0894	A. hydrophila	wound	97	A. hydrophila	2021-07-13T00:00:00+09:00
133	FUJH0897	A. dhakensis	blood	97.1	A. dhakensis	2021-07-16T00:00:00+09:00
134	FUJH0898	A. dhakensis	blood	97.1	A. dhakensis	2021-07-30T00:00:00+09:00
135	FUJH0900	A. veronii	bile	96.4	A. veronii	2021-08-21T00:00:00+09:00
136	FUJH1138	A. veronii	stool	96.3	A. veronii	2021-10-04T00:00:00+09:00
137	FUJH1139	A. caviae	blood	97.9	A. caviae	2021-10-05T00:00:00+09:00
138	FUJH1140	A. veronii	blood	96.5	A. veronii	2021-10-16T00:00:00+09:00
139	FUJH1141	A. veronii	blood	96.4	A. veronii	2021-11-02T00:00:00+09:00
140	FUJH1142	A. dhakensis	urine	97.1	A. dhakensis	2021-12-21T00:00:00+09:00
141	FUJH1143	A. veronii	blood	96.6	A. veronii	2022-01-27T00:00:00+09:00
142	FUJH1165	A. hydrophila	stool	96.9	A. hydrophila	2022-04-17T00:00:00+09:00
143	FUJH1167	A. hydrophila	bile	96.9	A. hydrophila	2022-05-06T00:00:00+09:00
144	FUJH1168	A. hydrophila	intestinal fluid	96.9	A. hydrophila	2022-05-13T00:00:00+09:00
145	FUJH1169	A. dhakensis	blood	97.1	A. dhakensis	2022-05-15T00:00:00+09:00
146	FUJH1170	A. caviae	stool	97.9	A. caviae	2022-05-23T00:00:00+09:00
147	FUJH1171	A. veronii	blood	96.5	A. veronii	2022-06-02T00:00:00+09:00
148	FUJH1172	A. caviae	blood	97.9	A. caviae	2022-06-04T00:00:00+09:00
149	FUJH1174	A. caviae	bile	98	A. caviae	2022-06-06T00:00:00+09:00
150	FUJH1177	A. caviae	blood	97.9	A. caviae	2022-07-21T00:00:00+09:00
151	FUJH1178	A. veronii	stool	96.5	A. veronii	2022-07-25T00:00:00+09:00
152	FUJ01231	A. caviae	intestinal mucosa	98	A. caviae	2020-09-07T00:00:00+09:00
153	FUJ01224	A. caviae	bile	97.9	A. caviae	2020-07-14T00:00:00+09:00
154	FUJ01228	A. caviae	blood	98	A. caviae	2020-08-20T00:00:00+09:00
155	FUJ01230	A. caviae	blood	97.9	A. caviae	2020-08-26T00:00:00+09:00
156	FUJ01238	A. caviae	blood	97.9	A. caviae	2020-10-13T00:00:00+09:00
157	FUJ01240	A. caviae	bile	97.9	A. caviae	2020-11-27T00:00:00+09:00
158	FUJ01241	A. caviae	blood	97.9	A. caviae	2020-12-14T00:00:00+09:00
159	FUJ01257	A. caviae	bile	97.9	A. caviae	2020-07-31T00:00:00+09:00
160	FUJ01259	A. caviae	blood	98	A. caviae	2020-08-05T00:00:00+09:00
161	FUJ01261	A. caviae	blood	98	A. caviae	2020-08-26T00:00:00+09:00
162	FUJ01267	A. caviae	bile	97.9	A. caviae	2020-12-03T00:00:00+09:00
163	FUJ01272	A. caviae	sputum	98.1	A. caviae	2021-01-12T00:00:00+09:00
164	FUJ01273	A. caviae	bile	97.9	A. caviae	2021-01-20T00:00:00+09:00
165	FUJ01275	A. caviae	blood	97.9	A. caviae	2021-01-26T00:00:00+09:00
166	FUJ01280	A. caviae	abscess	97.9	A. caviae	2020-10-26T00:00:00+09:00
167	FUJ01281	A. caviae	stool	97.8	A. caviae	2020-11-06T00:00:00+09:00
168	FUJ01284	A. caviae	bile	98	A. caviae	2020-12-03T00:00:00+09:00
169	FUJ01285	A. caviae	abscess	97.8	A. caviae	2020-12-06T00:00:00+09:00
170	FUJ01286	A. caviae	bile	97.9	A. caviae	2020-12-10T00:00:00+09:00
171	FUJ01288	A. caviae	bile	97.9	A. caviae	2021-02-01T00:00:00+09:00
172	FUJ01292	A. caviae	bile	97.9	A. caviae	2021-03-03T00:00:00+09:00
173	FUJ01295	A. caviae	abscess	97.9	A. caviae	2020-10-02T00:00:00+09:00
174	FUJ01296	A. caviae	stool	97.9	A. caviae	2020-10-02T00:00:00+09:00
175	FUJ01299	A. caviae	blood	97.9	A. caviae	2020-11-05T00:00:00+09:00
176	FUJ01300	A. caviae	sputum	97.9	A. caviae	2020-08-20T00:00:00+09:00
177	FUJ01418	A. hydrophila	bile	96.9045	A. hydrophila	2020-04-02T00:00:00+09:00
178	FUJ01459	A. hydrophila	abscess	96.8398	A. hydrophila	2020-10-29T00:00:00+09:00
179	FUJ01460	A. hydrophila	blood	96.7274	A. hydrophila	2020-11-03T00:00:00+09:00
180	FUJ01621	A. caviae	other	97.8	A. caviae	2021-05-21T00:00:00+09:00
181	FUJ01631	A. veronii	bile	96.3734	A. veronii	2021-11-04T00:00:00+09:00
182	FUJ01648	A. hydrophila	unknown	96.2365	A. hydrophila	2021-01-15T00:00:00+09:00
183	FUJ01665	A. veronii	unknown	96.5124	A. veronii	2021-05-12T00:00:00+09:00
184	FUJ01667	A. hydrophila	unknown	96.8682	A. hydrophila	2021-05-24T00:00:00+09:00
185	FUJ01668	A. veronii	unknown	95.8891	A. veronii	2021-06-01T00:00:00+09:00
186	FUJ01677	A. hydrophila	unknown	96.592	A. hydrophila	2021-06-18T00:00:00+09:00
187	FUJ01706	A. veronii	unknown	96.3128	A. veronii	2021-10-08T00:00:00+09:00
188	FUJ01709	A. veronii	unknown	96.2294	A. veronii	2021-10-14T00:00:00+09:00
189	FUJ01718	A. caviae	blood	98	A. caviae	2021-08-08T00:00:00+09:00
190	FUJ01739	A. caviae	blood	97.8	A. caviae	2021-04-27T00:00:00+09:00
191	FUJ01740	A. caviae	bile	97.9	A. caviae	2021-05-07T00:00:00+09:00
192	FUJ01741	A. caviae	bile	97.9	A. caviae	2021-05-07T00:00:00+09:00
193	FUJ01749	A. caviae	bile	97.8	A. caviae	2021-06-30T00:00:00+09:00
194	FUJ01753	A. caviae	bile	97.8	A. caviae	2021-07-30T00:00:00+09:00
195	FUJ01757	A. caviae	bile	97.9	A. caviae	2021-08-25T00:00:00+09:00
196	FUJ01765	A. caviae	bile	98	A. caviae	2021-10-07T00:00:00+09:00
197	FUJ01773	A. veronii	blood	96.5648	A. veronii	2021-11-24T00:00:00+09:00
198	FUJ01806	A. hydrophila	bile	96.7932	A. hydrophila	2021-12-14T00:00:00+09:00
199	FUJ01808	A. caviae	bile	98	A. caviae	2021-04-09T00:00:00+09:00
200	FUJ01812	A. caviae	bile	97.9	A. caviae	2021-05-07T00:00:00+09:00
201	FUJ01813	A. caviae	stool	97.8	A. caviae	2021-05-10T00:00:00+09:00
202	FUJ01815	A. caviae	bile	98	A. caviae	2021-06-14T00:00:00+09:00
203	FUJ01816	A. caviae	sputum	98	A. caviae	2021-06-26T00:00:00+09:00
204	FUJ01821	A. caviae	bile	97.9	A. caviae	2021-07-17T00:00:00+09:00
205	FUJ01825	A. caviae	drained fluid	97.9	A. caviae	2021-08-13T00:00:00+09:00
206	FUJ01826	A. caviae	bile	97.8	A. caviae	2021-08-18T00:00:00+09:00
207	FUJ01831	A. caviae	bile	97.9	A. caviae	2021-09-02T00:00:00+09:00
208	FUJ01833	A. caviae	sputum	97.9	A. caviae	2021-10-09T00:00:00+09:00
209	FUJ01835	A. caviae	bile	98	A. caviae	2021-10-29T00:00:00+09:00
210	FUJ01838	A. caviae	wound	98	A. caviae	2021-11-01T00:00:00+09:00
211	FUJ01842	A. caviae	blood	97.9	A. caviae	2021-08-27T00:00:00+09:00
212	FUJ01846	A. caviae	blood	97.8	A. caviae	2021-04-25T00:00:00+09:00
213	FUJ01847	A. caviae	blood	97.9	A. caviae	2020-12-21T00:00:00+09:00
214	FUJ01848	A. caviae	blood	97.9	A. caviae	2020-12-14T00:00:00+09:00
215	FUJ01856	A. dhakensis	sputum	97.0867	A. dhakensis	2022-01-20T00:00:00+09:00
216	FUJ01871	A. caviae	bile	97.9	A. caviae	2022-03-19T00:00:00+09:00
217	FUJ01892	A. caviae	blood	97.8	A. caviae	2021-01-26T00:00:00+09:00
218	FUJ01893	A. caviae	intestinal mucosda	98	A. caviae	2021-02-12T00:00:00+09:00
219	FUJ01895	A. caviae	blood	97.9	A. caviae	2021-03-11T00:00:00+09:00
220	FUJ01898	A. caviae	blood	98	A. caviae	2021-07-05T00:00:00+09:00
221	FUJ01905	A. caviae	blood	97.9	A. caviae	2021-08-10T00:00:00+09:00
222	FUJ01910	A. caviae	stool	98	A. caviae	2021-10-18T00:00:00+09:00
223	FUJ01911	A. caviae	bile	97.8	A. caviae	2021-11-01T00:00:00+09:00
224	FUJ01913	A. caviae	pancreatic fluid	97.8	A. caviae	2021-12-16T00:00:00+09:00
225	FUJ01942	A. dhakensis	blood	96.8146	A. dhakensis	2022-04-15T00:00:00+09:00
226	FUJ01958	A. hydrophila	unknown	96.8566	A. hydrophila	2022-06-01T00:00:00+09:00
227	FUJ02001	A. veronii	stool	96.2814	A. veronii	2022-08-10T00:00:00+09:00
228	FUJ02004	A. hydrophila	bile	96.9198	A. hydrophila	2022-08-15T00:00:00+09:00
229	FUJ02009	A. veronii	blood	96.3048	A. veronii	2022-08-10T00:00:00+09:00
230	FUJ02560	A. dhakensis	unknown	97.1829	A. dhakensis	2022-02-15T00:00:00+09:00
231	FUJ02578	A. hydrophila	unknown	96.8672	A. hydrophila	2022-06-02T00:00:00+09:00
232	FUJ02682	A. dhakensis	unknown	96.9721	A. dhakensis	2023-06-01T00:00:00+09:00
233	FUJ02717	A. veronii	unknown	96.3637	A. veronii	2023-06-20T00:00:00+09:00
234	FUJ02724	A. dhakensis	unknown	97.0231	A. dhakensis	2023-07-19T00:00:00+09:00
235	FUJ02745	A. hydrophila	unknown	96.8053	A. hydrophila	2023-08-03T00:00:00+09:00
236	FUJ02751	A. hydrophila	unknown	96.9336	A. hydrophila	2023-08-21T00:00:00+09:00
237	FUJ02780	A. veronii	unknown	96.2706	A. veronii	2023-09-27T00:00:00+09:00
238	FUJ02810	A. veronii	unknown	96.2288	A. veronii	2023-10-31T00:00:00+09:00
239	FUJ02825	A. hydrophila	unknown	96.9982	A. hydrophila	2023-11-14T00:00:00+09:00
240	FUJ02826	A. dhakensis	unknown	97.1423	A. dhakensis	2023-11-15T00:00:00+09:00
241	FUJ02874	A. caviae	unknown	97.8907	A. caviae	2023-12-12T00:00:00+09:00
242	FUJH0477	A. caviae	stool	97.9	A. caviae	2020-08-20T00:00:00+09:00
243	FUJH0481	A. caviae	blood	97.9	A. caviae	2020-10-12T00:00:00+09:00
244	FUJH0490	A. caviae	blood	97.8	A. caviae	2021-01-22T00:00:00+09:00
245	FUJH0891	A. caviae	blood	98	A. caviae	2021-05-12T00:00:00+09:00
246	FUJH0892	A. caviae	blood	97.9	A. caviae	2021-06-06T00:00:00+09:00
247	FUJH1179	A. caviae	bile	97.9	A. caviae	2022-07-27T00:00:00+09:00
248	FUJH1181	A. caviae	blood	97.9	A. caviae	2022-08-13T00:00:00+09:00
249	FUJH1182	A. caviae	blood	97.9	A. caviae	2022-08-24T00:00:00+09:00
250	FUJ01747	A.allosaccharophila	wound	96.2	A.allosaccharophila	2021-06-12T00:00:00+09:00
251	FUJ01819	A.allosaccharophila	bile	96.2	A.allosaccharophila	2021-07-15T00:00:00+09:00
252	FUJ01818	A.media	wound	97.3	A.media	2021-07-07T00:00:00+09:00
253	FUJH0494	A.enteropelogenes	stool	97.5	A.enteropelogenes	2021-03-01T00:00:00+09:00
254	FUJH0899	A.enteropelogenes	stool	97.4	A.enteropelogenes	2021-08-02T00:00:00+09:00
255	FUJH1164	A. salmonicida	bile	97.7	A. salmonicida	2022-04-08T00:00:00+09:00
256	FUJH1175	A. rivipollensis	bile	94.5	A. rivipollensis	2022-07-10T00:00:00+09:00
